# Supplementary material for: Deciphering the regulatory landscape of fetal and adult γδ T‐cell development at single‐cell resolution
Source: EMBO J. 2020 Jun 8;39(13):e104159. doi: 10.15252/embj.2019104159 (PMC7327493; doi:10.15252/embj.2019104159)
Supplement: Supplementary file 3 — Table EV1 [file EMBJ-39-e104159-s003.xlsx]

## Sheet: Tab1-Table Legend
Table EV1. Table of differentially expressed genes within each cluster compared to all other cells in the fetal (Tab2) and the adult (Tab3) clusters depicted in Fig 1B and E, respectively (adjusted P < 0.05, fold-change > 2).

## Sheet: Tab2-Fetal_gd_30_clusters
GENE SYMBOL	Mean expression in other clusters	Mean expression in the cluster	fold change	p value	adjusted p value	cluster
Gzma	2.9326	29.1377	9.93579	0	0	1
Myo6	0.341181	1.83429	5.37628	0	0	1
Ccr9	1.5413	7.50281	4.86786	0	0	1
Etv5	0.368764	1.53183	4.15395	1.0151e-104	4.92787e-102	1
Nr4a1	0.719298	2.94882	4.09958	0	0	1
Cpa3	0.648648	2.58461	3.98461	0	0	1
Blk	0.342842	1.27	3.70434	1.70249e-76	5.34783e-74	1
Ccr2	0.329686	1.16604	3.53683	4.87614e-67	1.18357e-64	1
Ifngr2	0.295573	1.04474	3.53464	4.76314e-60	9.42044e-58	1
Sox13	0.729575	2.54274	3.48523	0	0	1
Tox2	0.245084	0.828174	3.37915	1.5426e-45	2.11218e-43	1
St6gal1	0.334154	1.12418	3.36427	6.10956e-61	1.305e-58	1
Sgip1	0.178419	0.592756	3.32227	1.28946e-32	1.1288e-30	1
Nr4a3	0.322064	1.02253	3.17493	2.64717e-51	4.71196e-49	1
Tnfsf11	0.250376	0.78643	3.141	4.57272e-39	4.98333e-37	1
Cd247	0.481227	1.49898	3.11491	9.73487e-73	2.59921e-70	1
Cd163l1	0.82829	2.55583	3.08567	0	0	1
Camk4	0.485914	1.45226	2.98871	2.53112e-66	5.8766e-64	1
Lztfl1	0.272754	0.8116	2.97557	1.84072e-37	1.92734e-35	1
Camk2d	0.370939	1.09457	2.9508	1.12297e-49	1.81717e-47	1
Dusp10	0.277883	0.818503	2.9455	3.11749e-37	3.20142e-35	1
Sh3kbp1	0.904094	2.62736	2.90607	0	0	1
Rgs2	1.4945	4.30521	2.8807	0	0	1
Klf2	0.405386	1.16001	2.86149	7.0275e-50	1.21054e-47	1
Maf	0.350886	0.976494	2.78294	2.68006e-40	3.04501e-38	1
Itk	0.353462	0.96595	2.73283	4.03237e-39	4.48602e-37	1
Dusp1	0.449416	1.2191	2.71262	3.28815e-48	4.87742e-46	1
Itgb3	0.19028	0.508779	2.67384	1.12697e-20	6.68669e-19	1
Slc9a9	0.271955	0.723983	2.66215	5.03955e-28	3.90017e-26	1
Nr3c1	0.63146	1.66242	2.63266	1.10758e-61	2.46437e-59	1
Chd7	0.487466	1.27725	2.62019	2.35348e-47	3.30726e-45	1
Sox5	0.134907	0.352529	2.61312	2.30335e-14	8.36728e-13	1
Tnfaip3	0.627223	1.6205	2.58361	1.70727e-58	3.25602e-56	1
Trib1	0.186125	0.47977	2.57768	1.78908e-18	9.27541e-17	1
Rora	0.300357	0.773126	2.57403	1.09967e-28	8.89734e-27	1
Slc15a1	0.141078	0.361477	2.56225	2.27699e-14	8.32817e-13	1
Aff4	0.458246	1.16527	2.54289	1.43277e-41	1.70022e-39	1
Syt13	0.154603	0.393014	2.54209	8.89158e-15	3.36745e-13	1
Fam129a	0.223098	0.560184	2.51093	3.99697e-20	2.27062e-18	1
Crem	0.274695	0.686856	2.50043	1.66448e-24	1.16951e-22	1
Sh2d1a	0.248154	0.610994	2.46216	3.16753e-21	1.92211e-19	1
Tcrg-C4	0.951859	2.33664	2.45482	2.54067e-76	7.53731e-74	1
Rasgrp1	0.526735	1.29	2.44904	9.97373e-43	1.21045e-40	1
Gata3	0.98829	2.38381	2.41206	2.21496e-75	6.22521e-73	1
Mid1	0.561196	1.34988	2.40536	4.1414e-43	5.14303e-41	1
Ano6	0.46005	1.1023	2.39604	4.58546e-35	4.29586e-33	1
Igfbp4	1.33165	3.16997	2.38048	1.60329e-96	7.13465e-94	1
Nr4a2	0.489537	1.15945	2.36847	3.84241e-36	3.73063e-34	1
Cd164	1.25421	2.94826	2.35069	7.88597e-88	3.00793e-85	1
Ppm1l	0.166535	0.390217	2.34316	4.3706e-13	1.44068e-11	1
Chchd3	0.629113	1.47211	2.33999	1.82175e-44	2.43204e-42	1
Eif2ak3	0.204212	0.476344	2.3326	2.42218e-15	9.79882e-14	1
Rcbtb2	0.295424	0.674639	2.28363	1.41209e-20	8.28633e-19	1
Heg1	0.364973	0.833289	2.28315	1.0916e-24	7.77216e-23	1
Rnf125	0.319611	0.724332	2.26629	2.14119e-21	1.36118e-19	1
Klf4	0.445681	1.001	2.24601	2.33073e-28	1.85763e-26	1
Dusp5	0.479178	1.07221	2.23761	2.40978e-30	2.01066e-28	1
Gyg	0.455326	1.01553	2.23034	1.07152e-28	8.80298e-27	1
Mettl21e	0.268051	0.596385	2.22489	4.08303e-17	1.83222e-15	1
Hey1	0.158633	0.351723	2.21721	1.3452e-10	3.55613e-09	1
Il4	0.108642	0.238578	2.196	1.46877e-07	2.69528e-06	1
Uqcrq	1.40507	3.07428	2.188	4.38939e-79	1.46496e-76	1
Kbtbd11	0.629984	1.37657	2.18509	3.35234e-36	3.31509e-34	1
P2ry10	0.311391	0.679874	2.18335	2.21481e-18	1.13722e-16	1
Spsb1	0.167231	0.359973	2.15254	2.13768e-10	5.54138e-09	1
St8sia1	0.168915	0.36357	2.15238	1.63005e-10	4.28792e-09	1
Zbtb16	0.204605	0.440147	2.1512	3.23104e-12	9.80327e-11	1
Cx3cr1	0.192596	0.412669	2.14267	1.37625e-11	4.01595e-10	1
Skil	0.231574	0.495672	2.14045	2.42724e-13	8.1009e-12	1
Klf3	0.482072	1.0278	2.13204	5.23483e-26	3.8825e-24	1
Id3	0.386732	0.823231	2.12869	3.95259e-21	2.37155e-19	1
Bach1	0.311233	0.661098	2.12412	2.37833e-17	1.09485e-15	1
Ilvbl	0.335405	0.709844	2.11638	3.28617e-18	1.65548e-16	1
Endou	0.373518	0.78791	2.10943	5.48067e-20	3.08071e-18	1
Hist3h2a	0.170743	0.35927	2.10415	5.13679e-10	1.27584e-08	1
Trdc	1.7638	3.63824	2.06273	1.17945e-81	4.19884e-79	1
Itgae	0.303826	0.623959	2.05367	2.5352e-15	1.01789e-13	1
Pmepa1	0.373243	0.76488	2.04928	2.96069e-18	1.50572e-16	1
Ldlrad4	0.295982	0.604793	2.04335	1.01804e-14	3.82841e-13	1
Klf6	0.556464	1.13167	2.03367	5.98566e-26	4.37855e-24	1
Tmsb10	2.71176	5.51448	2.03354	0	0	1
Tubb2a|Tubb2b	0.455466	0.925209	2.03135	2.34821e-21	1.45807e-19	1
Rgs10	0.31285	0.633376	2.02454	6.45932e-15	2.53623e-13	1
Egr1	0.279313	0.565143	2.02333	1.57053e-13	5.37604e-12	1
Ppp1r16b	0.365888	0.738309	2.01786	3.21341e-17	1.45421e-15	1
Pnrc1	0.763984	1.5412	2.01732	6.27864e-34	5.6827e-32	1
Izumo1r	0.248353	0.500977	2.0172	8.14718e-12	2.417e-10	1
Ube2h	0.296428	0.597073	2.01422	3.88242e-14	1.39142e-12	1
Ablim1	0.866052	1.7372	2.00588	3.48152e-37	3.5078e-35	1
Lef1	1.27898	3.1975	2.50003	0	0	2
Ccl4	0.12023	0.293692	2.44275	1.08477e-06	6.29639e-05	2
Hivep3	0.598484	1.45593	2.4327	1.14964e-26	7.67385e-24	2
Cd5	0.181188	0.399209	2.20329	4.67708e-07	3.00911e-05	2
Nab2	0.165359	0.340375	2.05841	1.5358e-05	0.000612027	2
Id3	0.404838	0.828187	2.04573	2.2384e-11	3.98436e-09	2
Sgip1	0.17755	1.22588	6.90443	0	0	3
Nr4a3	0.318993	2.13882	6.70491	0	0	3
Cxcl10	0.124484	0.833187	6.69314	1.53203e-40	2.27252e-38	3
Crem	0.267625	1.4946	5.58469	0	0	3
Il17f	0.166976	0.916831	5.49079	6.65889e-38	9.11756e-36	3
Ifngr2	0.313448	1.63178	5.20591	0	0	3
Rgs2	1.51383	7.8766	5.20308	0	0	3
Tnfaip3	0.623273	3.19181	5.12104	0	0	3
Dgat1	0.18615	0.935203	5.02393	9.75916e-36	1.21195e-33	3
Blk	0.369936	1.85394	5.0115	0	0	3
Tnfsf11	0.260053	1.29576	4.98267	0	0	3
Rorc	0.151053	0.731688	4.84392	1.45226e-27	1.33708e-25	3
Dusp10	0.285917	1.38167	4.83243	0	0	3
Cd163l1	0.861414	4.14169	4.80801	0	0	3
Ptgs2	0.143853	0.661848	4.60086	1.10763e-23	7.9929e-22	3
Neil1	0.199965	0.91013	4.55145	1.32811e-31	1.47752e-29	3
Spsb1	0.164542	0.720035	4.376	7.79444e-25	6.21228e-23	3
Nr4a1	0.812999	3.53427	4.3472	0	0	3
Coro2b	0.134571	0.584183	4.34107	1.24873e-19	7.4924e-18	3
Maf	0.362557	1.56013	4.30314	0	0	3
Nr4a2	0.491126	2.09723	4.27025	0	0	3
Rora	0.306236	1.29848	4.24014	1.08552e-41	1.65619e-39	3
Ifngr1	0.611283	2.51434	4.11322	0	0	3
Irs2	0.171369	0.704095	4.10865	4.38632e-22	3.08197e-20	3
Tubb2a|Tubb2b	0.448486	1.81491	4.04674	0	0	3
Ccr9	1.84998	7.401	4.00059	0	0	3
Ckb	0.157866	0.626949	3.97139	6.18623e-20	3.79707e-18	3
Klf4	0.448708	1.72934	3.85404	0	0	3
Ttc39a	0.108169	0.412827	3.81649	6.81309e-13	2.52652e-11	3
Furin	0.188147	0.716959	3.81063	4.61661e-21	3.04354e-19	3
Gramd3	0.161361	0.60725	3.7633	2.26195e-18	1.22008e-16	3
P2ry10	0.313771	1.1525	3.67307	3.22792e-31	3.51777e-29	3
Cbarp	0.209092	0.762357	3.64604	3.21905e-21	2.17591e-19	3
Syt13	0.160606	0.570816	3.55415	8.81831e-16	3.99066e-14	3
Dusp1	0.472747	1.67978	3.55324	2.543e-43	4.11504e-41	3
Ppp1r15a	0.218828	0.765259	3.49708	3.90356e-20	2.42384e-18	3
Mid1	0.578763	2.00376	3.46214	0	0	3
Camk4	0.52346	1.79396	3.42711	2.10342e-44	3.62331e-42	3
Vdr	0.137497	0.461617	3.3573	3.60599e-12	1.23436e-10	3
Ypel3	0.363191	1.20727	3.32407	2.19276e-29	2.16839e-27	3
Pnrc1	0.768525	2.55183	3.32043	0	0	3
Klf3	0.489953	1.60286	3.27145	5.43838e-37	7.26024e-35	3
Rasgrp1	0.549057	1.77024	3.22414	2.68824e-40	3.87978e-38	3
Ppp1r16b	0.36958	1.17909	3.19036	2.75149e-27	2.44883e-25	3
Prrt1	0.192965	0.614685	3.18548	6.78338e-15	2.92123e-13	3
Endou	0.380404	1.19872	3.15117	3.48519e-27	3.05097e-25	3
Emb	0.961037	3.01214	3.13426	0	0	3
Cd8a	0.122591	0.382904	3.12342	8.91753e-10	2.36914e-08	3
Bcl2l11	0.466972	1.44069	3.08518	3.62234e-31	3.86866e-29	3
Man1a	0.261065	0.799956	3.0642	7.59447e-18	3.97593e-16	3
Txk	0.193227	0.591246	3.05986	1.85802e-13	7.34952e-12	3
Eif2ak3	0.212191	0.646965	3.04898	5.87463e-15	2.55045e-13	3
Pmepa1	0.37966	1.15572	3.04408	6.41783e-25	5.1926e-23	3
Nr3c1	0.671323	2.03252	3.02763	7.68438e-42	1.2069e-39	3
Hist3h2a	0.174527	0.527495	3.02243	6.26946e-12	2.1233e-10	3
Itk	0.378673	1.14201	3.01581	4.27802e-24	3.17287e-22	3
Dusp5	0.49537	1.47835	2.98434	2.0299e-30	2.08456e-28	3
Klf6	0.566667	1.68338	2.97067	1.7524e-34	2.07952e-32	3
Sox13	0.825778	2.44528	2.96118	0	0	3
Icos	0.268631	0.79403	2.95584	1.04104e-16	5.05375e-15	3
Arrdc3	0.154655	0.456745	2.95331	1.52295e-10	4.44402e-09	3
Camk2d	0.404815	1.18525	2.92788	1.65211e-24	1.27859e-22	3
Nabp1	0.264458	0.768853	2.90728	3.52261e-16	1.65007e-14	3
Sla	0.36175	1.05004	2.90267	4.09686e-21	2.73465e-19	3
Ilvbl	0.344466	0.999629	2.90197	2.20504e-20	1.40177e-18	3
Tob2	0.377003	1.08828	2.88665	1.43236e-21	9.93351e-20	3
Rgs1	0.281924	0.812739	2.88283	6.51581e-17	3.25182e-15	3
Xlr4a|Xlr4b|Xlr4c	0.248176	0.711388	2.86646	1.73257e-14	7.17201e-13	3
Il17a	0.121443	0.347126	2.85835	1.37238e-07	2.5714e-06	3
Snx18	0.300613	0.843271	2.80517	1.19556e-16	5.70028e-15	3
Hey1	0.16472	0.460608	2.79631	1.11324e-09	2.92844e-08	3
D16Ertd472e	0.313959	0.877116	2.79373	2.69552e-17	1.37086e-15	3
Csrnp1	0.302198	0.84347	2.79112	1.60889e-16	7.60306e-15	3
Hbp1	0.342729	0.956391	2.79052	8.28074e-19	4.75475e-17	3
Foxo1	0.336526	0.936612	2.78318	5.06893e-18	2.68001e-16	3
Calca	0.110193	0.306055	2.77744	3.12759e-07	5.62334e-06	3
Skil	0.239279	0.662367	2.76818	4.49111e-13	1.70089e-11	3
Ets1	1.03644	2.86835	2.7675	0	0	3
Clk1	0.716508	1.98005	2.76348	7.48903e-36	9.52176e-34	3
Itm2b	1.67319	4.59642	2.74711	0	0	3
Ano6	0.485215	1.32334	2.72732	6.47439e-24	4.73606e-22	3
Rnf125	0.333896	0.908728	2.72159	6.72984e-17	3.32753e-15	3
Nfkbia	0.753344	2.03469	2.70087	1.70108e-35	2.06449e-33	3
St6gal1	0.378259	1.01898	2.69387	6.56547e-19	3.81083e-17	3
Gch1	0.190466	0.512641	2.69151	5.43612e-10	1.50409e-08	3
Trib1	0.199192	0.536038	2.69106	3.1706e-10	8.95821e-09	3
Zap70	0.402298	1.07905	2.68221	5.42235e-19	3.1819e-17	3
Crebrf	0.230713	0.617897	2.67821	6.28241e-12	2.1233e-10	3
Fam129a	0.237726	0.635475	2.67314	6.76602e-12	2.27236e-10	3
Bach1	0.322276	0.857981	2.66226	8.6432e-16	3.94485e-14	3
Gpr132	0.196184	0.52216	2.66158	4.66509e-10	1.29748e-08	3
Itgae	0.313196	0.825174	2.63469	1.21128e-14	5.09311e-13	3
Slc26a2	0.257448	0.676714	2.62854	1.74181e-12	6.28464e-11	3
Slc9a9	0.293517	0.769136	2.62042	2.2286e-13	8.75051e-12	3
Slc16a6	0.267706	0.697697	2.60621	2.30702e-12	8.21299e-11	3
Trdc	1.82131	4.74047	2.60279	0	0	3
Cd6	0.195046	0.506007	2.5943	2.0939e-09	5.40166e-08	3
Mettl21e	0.280444	0.722922	2.57777	2.14575e-12	7.69015e-11	3
Elmsan1	0.176381	0.452236	2.56397	9.60625e-09	2.21109e-07	3
Lmo4	0.513829	1.30815	2.54588	2.30395e-21	1.57732e-19	3
Ell2	0.172769	0.439844	2.54585	3.13678e-08	6.56879e-07	3
Pdlim4	0.183038	0.465861	2.54516	1.08138e-08	2.45664e-07	3
Btg1	0.643328	1.63648	2.54377	5.88616e-26	4.91126e-24	3
Samsn1	0.284541	0.723429	2.54245	1.59939e-12	5.81004e-11	3
Ramp3	0.113045	0.287022	2.53901	5.52733e-06	8.08656e-05	3
Stk17b	0.700422	1.76379	2.51819	2.09445e-27	1.89565e-25	3
Utp14b	0.211296	0.530083	2.50873	4.97669e-09	1.20798e-07	3
Itpkb	0.297541	0.744414	2.50189	2.56379e-12	8.94812e-11	3
Dclre1c	0.182894	0.454819	2.48678	7.39597e-08	1.44668e-06	3
Arl5b	0.27003	0.66774	2.47284	4.30453e-11	1.33641e-09	3
Chd7	0.527156	1.29831	2.46286	1.10306e-19	6.69355e-18	3
Pvr	0.1767	0.434625	2.45967	8.02925e-08	1.56482e-06	3
Pde4b	0.309521	0.757909	2.44865	7.38129e-12	2.4635e-10	3
Pitpnm1	0.230069	0.560975	2.43829	3.29673e-09	8.26503e-08	3
Mgea5	0.679229	1.65039	2.4298	2.61341e-24	1.99365e-22	3
Gpcpd1	0.218097	0.529402	2.42737	1.57835e-08	3.52059e-07	3
Tox2	0.280209	0.67673	2.41509	6.5555e-11	1.989e-09	3
Noct	2.12478	5.11193	2.40586	0	0	3
Nrip1	0.527216	1.26584	2.401	1.38133e-18	7.68364e-17	3
Lipa	0.230853	0.547102	2.36991	2.3314e-08	4.97987e-07	3
Hivep2	0.201284	0.476365	2.36663	9.26538e-08	1.79265e-06	3
Slc35d1	0.180538	0.426995	2.36512	2.50697e-07	4.53804e-06	3
Ltb	0.540452	1.27802	2.36473	2.00257e-18	1.09119e-16	3
Chd2	0.434269	1.02349	2.3568	1.4331e-14	5.97871e-13	3
Itgb3	0.207317	0.48769	2.35238	8.47027e-08	1.64477e-06	3
Cdkn1b	0.314214	0.738202	2.34936	3.6786e-11	1.16927e-09	3
Atf6	0.220841	0.516927	2.34072	2.04765e-08	4.42691e-07	3
Paxbp1	0.264346	0.616782	2.33324	1.20792e-09	3.14648e-08	3
Got1	0.283996	0.660123	2.32441	8.6724e-10	2.31553e-08	3
Dennd4a	0.233188	0.540048	2.31593	2.69179e-08	5.70403e-07	3
Ppm1l	0.177323	0.409155	2.3074	1.07628e-06	1.77386e-05	3
Mxi1	0.225627	0.518444	2.29779	5.07486e-08	1.02651e-06	3
Nfkbid	0.225497	0.517645	2.29557	9.47449e-08	1.81992e-06	3
Il27ra	0.213406	0.489203	2.29236	2.25701e-07	4.09948e-06	3
Ifrd1	0.413291	0.944497	2.28531	4.05852e-13	1.54804e-11	3
Spry1	0.15241	0.346999	2.27674	1.16871e-05	0.000162948	3
Ubald1	0.526582	1.19793	2.27492	4.67141e-16	2.16916e-14	3
Akap2|Pakap	0.18576	0.42224	2.27305	1.26342e-06	2.05459e-05	3
Smad3	0.336587	0.764844	2.27235	5.72466e-11	1.75688e-09	3
Cwc25	0.229809	0.522037	2.27161	7.22619e-08	1.41867e-06	3
Tnfrsf1b	0.305735	0.685013	2.24055	2.37204e-09	6.03176e-08	3
Ptprs	0.264915	0.590524	2.2291	4.03046e-08	8.30992e-07	3
Jmy	0.201412	0.448804	2.22829	1.03767e-06	1.72086e-05	3
Orai1	0.267475	0.594691	2.22335	1.79702e-08	3.91677e-07	3
Serpine1	0.112304	0.249097	2.21806	0.000286144	0.0028722	3
Tgfbr2	0.298496	0.661624	2.21653	4.40505e-09	1.08903e-07	3
Zc3hav1	0.543437	1.20152	2.21097	4.07546e-15	1.79859e-13	3
Cd247	0.543745	1.19997	2.20687	4.16029e-15	1.82098e-13	3
Zbtb38	0.205383	0.453252	2.20686	2.23566e-06	3.50669e-05	3
Aff4	0.496862	1.09563	2.2051	5.30482e-14	2.16242e-12	3
Pim1	1.51869	3.34213	2.20067	6.04561e-39	8.49568e-37	3
Tecpr1	0.281472	0.618484	2.19732	2.38466e-08	5.07334e-07	3
Kbtbd11	0.665719	1.44764	2.17455	2.67692e-17	1.37086e-15	3
Camk1d	0.188379	0.409268	2.17257	1.1992e-05	0.000166331	3
Rnf145	0.307801	0.661665	2.14965	1.99084e-08	4.32158e-07	3
Hexim1	0.404016	0.867378	2.14689	1.37185e-10	4.04732e-09	3
Kdm6b	0.341005	0.732043	2.14673	2.12521e-09	5.45606e-08	3
Lmna	0.260183	0.55706	2.14103	1.61653e-07	2.98695e-06	3
Actr1b	0.366512	0.78205	2.13377	1.12532e-09	2.94568e-08	3
Myo6	0.448274	0.954688	2.12969	1.61415e-11	5.28807e-10	3
Pld3	0.258553	0.55024	2.12815	3.9266e-07	6.95778e-06	3
Cd164	1.34415	2.85561	2.12448	6.95797e-31	7.2854e-29	3
Pdcd4	0.435271	0.923541	2.12176	9.00708e-11	2.68703e-09	3
Kctd12	0.250501	0.530387	2.11731	4.6343e-07	8.14052e-06	3
Mier1	0.38467	0.814305	2.11689	5.84783e-10	1.60966e-08	3
Klf7	0.205023	0.433341	2.11362	6.88867e-06	9.88858e-05	3
Selplg	1.14786	2.42263	2.11057	4.52316e-26	3.83392e-24	3
St8sia4	0.396812	0.835327	2.1051	6.61126e-10	1.80123e-08	3
Fnip1	0.232683	0.486811	2.09216	2.23929e-06	3.50669e-05	3
Ap3s1	0.400481	0.837526	2.0913	8.28214e-10	2.22244e-08	3
Zcchc11	0.466714	0.974039	2.08702	3.77746e-11	1.19359e-09	3
Tox	0.461408	0.961086	2.08294	4.60841e-11	1.42248e-09	3
Tiam1	0.229339	0.475534	2.07349	3.16477e-06	4.82853e-05	3
Sh2d2a	0.479155	0.989693	2.06549	4.17766e-11	1.3046e-09	3
Etv5	0.449386	0.926935	2.06267	1.83213e-10	5.28841e-09	3
Rab27a	0.56289	1.14867	2.04066	2.84179e-12	9.85399e-11	3
Stk39	0.252207	0.51279	2.03321	3.33452e-06	5.07302e-05	3
Rftn1	0.332563	0.676154	2.03316	1.21715e-07	2.29666e-06	3
Tgoln1	0.382518	0.776447	2.02983	1.58229e-08	3.52059e-07	3
Tor1aip1	0.311066	0.63008	2.02555	1.82564e-07	3.32728e-06	3
Grap2	0.182649	0.369447	2.02272	0.000107355	0.00123551	3
Mef2a	0.23867	0.481836	2.01884	4.76692e-06	7.09063e-05	3
Cd53	1.33329	2.68302	2.01233	1.29524e-25	1.06409e-23	3
Zfp36	0.383222	0.770424	2.01039	1.64703e-08	3.63436e-07	3
Zdbf2	0.127839	0.257005	2.01038	0.00107358	0.00917906	3
Heg1	0.390685	0.783324	2.005	9.11116e-09	2.10622e-07	3
Jmjd1c	0.287752	0.576835	2.00462	2.476e-06	3.84355e-05	3
Ikzf2	1.42371	2.85219	2.00334	1.10583e-26	9.52445e-25	3
Cyp1a1	0.108354	0.660135	6.09241	1.05557e-40	2.81838e-38	4
Nrgn	0.839132	4.66111	5.55468	0	0	4
Ccr7	0.183822	0.907114	4.93474	8.95918e-47	3.18947e-44	4
Tnfrsf9	0.157318	0.764517	4.85968	1.3426e-38	3.41404e-36	4
Eno3	0.169426	0.672917	3.97176	4.49541e-28	7.27439e-26	4
Lmna	0.24252	0.819924	3.38085	3.54814e-28	5.92096e-26	4
Pdcd1	0.351624	1.06566	3.03069	3.67524e-31	7.26881e-29	4
Ifrd1	0.396362	1.12325	2.83391	1.19217e-29	2.12207e-27	4
Uap1	0.164675	0.466205	2.83105	3.09952e-13	1.99415e-11	4
Tnfrsf1b	0.292913	0.82723	2.82415	4.48426e-22	6.13999e-20	4
Trib3	0.109201	0.305655	2.79901	1.99802e-09	6.92819e-08	4
Herpud1	0.270141	0.75435	2.79243	4.22648e-20	5.2487e-18	4
Rgs16	0.138371	0.363692	2.62838	6.56439e-10	2.50385e-08	4
Atf4	0.789286	2.07303	2.62647	4.90695e-47	1.87165e-44	4
Fhl2	0.143141	0.370798	2.59044	2.51224e-09	8.54483e-08	4
Sh3bgrl2	0.160528	0.415451	2.58803	1.1126e-10	4.95105e-09	4
Akr1c18	0.134051	0.339004	2.52892	2.3096e-08	6.3903e-07	4
Crem	0.28826	0.720433	2.49924	3.83032e-16	3.52653e-14	4
Slc29a1	0.424693	1.02708	2.41841	5.86064e-21	7.82395e-19	4
Ikzf2	1.37863	3.32405	2.41112	0	0	4
Penk	0.104611	0.251891	2.40787	2.89882e-06	5.04225e-05	4
Hey1	0.163764	0.391793	2.39243	5.34864e-09	1.72059e-07	4
Zdbf2	0.124091	0.293158	2.36244	5.83969e-07	1.1857e-05	4
Cebpb	0.178788	0.416059	2.32711	1.21803e-08	3.63368e-07	4
Nfil3	0.161851	0.374519	2.31398	4.6664e-08	1.20964e-06	4
Pmepa1	0.381975	0.879392	2.30222	5.70886e-17	5.64543e-15	4
Foxo1	0.335889	0.77117	2.29591	1.75497e-14	1.41993e-12	4
Gtf2h2	0.24651	0.563494	2.28589	2.76397e-11	1.40567e-09	4
Tiparp	0.215986	0.49036	2.27033	8.65433e-10	3.18718e-08	4
Tmsb10	2.77791	6.26147	2.25402	0	0	4
Slc7a5	0.270635	0.594466	2.19656	8.70306e-11	3.9054e-09	4
Il21r	0.295349	0.638569	2.16208	4.15247e-11	2.01583e-09	4
Nt5e	0.152737	0.329022	2.15418	2.57919e-06	4.51569e-05	4
Arl14ep	0.244992	0.526137	2.14757	5.0735e-09	1.64197e-07	4
Cox7a2	0.726854	1.54785	2.12951	7.02678e-24	1.04231e-21	4
Rel	0.2142	0.455775	2.1278	7.70983e-08	1.90604e-06	4
Ephx1	0.136896	0.289794	2.11689	1.10766e-05	0.000168037	4
Dennd4a	0.231245	0.487598	2.10858	1.37619e-08	3.99395e-07	4
Slc12a2	0.149708	0.312258	2.08578	5.74722e-06	9.32831e-05	4
Klf4	0.467606	0.973754	2.08242	6.08893e-15	5.33031e-13	4
Fth1	3.3499	6.96516	2.07922	0	0	4
Cytip	0.616641	1.28034	2.07631	3.20049e-19	3.79791e-17	4
Tpm4	0.601186	1.24331	2.06809	4.54678e-18	5.05829e-16	4
Itm2a	0.315204	0.647123	2.05303	4.55625e-10	1.8157e-08	4
Ppic	0.198214	0.405455	2.04555	7.46547e-07	1.4765e-05	4
S1pr1	0.206463	0.418791	2.02841	5.56497e-07	1.14296e-05	4
Nfkb2	0.237613	0.481463	2.02625	1.47305e-07	3.39055e-06	4
Sgk1	0.143191	0.289866	2.02432	4.16263e-05	0.000557581	4
Ldha	4.00496	8.10641	2.02409	0	0	4
Rgs2	1.64765	3.3292	2.02057	1.19664e-43	3.75885e-41	4
Cldnd1	0.4588	0.925117	2.01639	3.50654e-13	2.22916e-11	4
Homer2	0.1699	0.341608	2.01065	8.47151e-06	0.000132275	4
H2-T3	0.418846	2.32872	5.55986	0	0	5
Ctage5	0.587453	1.50325	2.55893	4.48896e-44	2.66345e-41	5
H2-T10|H2-T22	0.206781	0.4804	2.32323	3.13483e-13	1.94651e-11	5
H2-Q1	0.155006	0.338218	2.18197	1.17381e-08	3.56146e-07	5
Spats2	0.266592	0.567751	2.12966	1.24394e-12	7.14263e-11	5
Hist1h1e	0.331528	0.689581	2.08001	3.75098e-14	2.60133e-12	5
Edem1	0.540482	1.08241	2.00267	6.97331e-20	1.00642e-17	5
Xcl1	0.252138	2.21828	8.79789	0	0	6
Klra10|Klra3|Klra5|Klra6|Klra8|Klra9	0.142818	0.814491	5.70301	1.54461e-88	4.34117e-86	6
Ms4a4b	0.267184	1.25033	4.67966	2.29865e-113	1.0229e-110	6
Igha	0.120449	0.50968	4.23151	2.28567e-43	2.06873e-41	6
Nfkbia	0.604945	2.50598	4.14249	0	0	6
Cd7	0.186323	0.717091	3.84865	5.15039e-54	5.61288e-52	6
Nr4a2	0.426314	1.60647	3.76829	1.12766e-115	5.47429e-113	6
Zfp36l1	0.556777	2.08381	3.74263	0	0	6
S100a4	0.314717	1.15837	3.68067	2.81667e-81	7.1624e-79	6
Gimap4	0.182158	0.632203	3.47064	2.51363e-42	2.20046e-40	6
Ipcef1	0.262075	0.90719	3.46156	5.96083e-60	8.16176e-58	6
Lgals3	0.229387	0.791485	3.45044	3.15004e-52	3.29828e-50	6
Cd69	0.300725	1.01843	3.3866	4.49615e-65	6.85983e-63	6
Rgs1	0.241873	0.816787	3.37692	3.03412e-52	3.24044e-50	6
Ighm	0.389134	1.25135	3.21574	2.2184e-74	4.55625e-72	6
Cldnd1	0.395981	1.24107	3.13417	5.57689e-71	9.92686e-69	6
Ppic	0.172418	0.526933	3.05614	6.28232e-30	3.45852e-28	6
Shisa5	0.745912	2.26933	3.04235	0	0	6
Zfp36	0.329792	0.989456	3.00024	5.09407e-54	5.61288e-52	6
Gzmb	0.148088	0.439943	2.97083	2.21301e-24	9.68645e-23	6
Klrb1a	0.109247	0.322792	2.9547	4.33833e-18	1.35478e-16	6
Spry2	0.132519	0.390771	2.94879	5.41221e-22	2.04973e-20	6
Ltb	0.472667	1.39193	2.94484	5.70858e-73	1.05117e-70	6
Nt5e	0.134837	0.396281	2.93896	6.4575e-22	2.42838e-20	6
Myo1f	0.213235	0.624389	2.92817	1.15019e-33	7.58273e-32	6
H2-D1|H2-K1	1.00669	2.87165	2.85256	0	0	6
Cd2	0.22991	0.648527	2.82078	1.30745e-32	8.11832e-31	6
Eno3	0.163859	0.458487	2.79806	4.25333e-23	1.70773e-21	6
Tnfaip3	0.601417	1.67711	2.78859	3.75189e-80	9.10687e-78	6
Arap3	0.138089	0.381774	2.7647	2.88858e-19	9.64064e-18	6
Chn2	0.255024	0.694748	2.72424	5.72525e-33	3.63962e-31	6
Ier5	0.252905	0.688815	2.72361	1.19793e-32	7.52584e-31	6
Anxa2	0.464355	1.26303	2.71996	8.83231e-59	1.17911e-56	6
S1pr1	0.185188	0.497263	2.68518	1.18393e-23	4.93922e-22	6
Fam46a	0.141054	0.374679	2.65629	7.15044e-18	2.19444e-16	6
Klf6	0.521083	1.34681	2.58463	3.28594e-57	4.27973e-55	6
Osbpl3	0.191158	0.492147	2.57455	3.53746e-22	1.359e-20	6
Smad7	0.29868	0.767562	2.56985	4.35309e-33	2.83482e-31	6
Klf4	0.424865	1.08966	2.56471	5.06403e-46	4.82891e-44	6
Prkch	0.342592	0.867798	2.53304	2.81791e-36	2.08995e-34	6
Klrc2	0.11355	0.28706	2.52806	3.06705e-13	6.47354e-12	6
Rel	0.196466	0.487308	2.48037	3.97868e-20	1.35326e-18	6
Lmna	0.235163	0.582709	2.4779	4.23149e-24	1.83709e-22	6
Gadd45b	0.149502	0.36962	2.47235	1.17056e-15	3.04916e-14	6
Litaf	0.204729	0.502197	2.45298	2.27796e-20	8.00283e-19	6
Rgs16	0.130258	0.317898	2.44053	1.16102e-13	2.52025e-12	6
Ephx1	0.126279	0.304337	2.41005	4.84688e-13	1.00319e-11	6
Pim2	0.162997	0.392581	2.40852	5.61468e-16	1.49912e-14	6
Cd9	0.178179	0.427795	2.40093	2.3809e-17	6.90979e-16	6
Klf2	0.410976	0.978183	2.38015	3.84613e-36	2.81347e-34	6
Rgs2	1.52258	3.56321	2.34024	0	0	6
Nrgn	0.901071	2.10363	2.33458	1.462e-73	2.78824e-71	6
Ier2	0.343221	0.797262	2.32288	9.39732e-29	5.06886e-27	6
Rbms1	0.552536	1.27818	2.31331	1.45753e-44	1.34194e-42	6
Mid1	0.55489	1.26825	2.28559	2.77817e-43	2.47257e-41	6
S100a11	0.736511	1.68175	2.2834	2.24009e-56	2.71865e-54	6
Tiparp	0.202903	0.463187	2.2828	8.02165e-17	2.2129e-15	6
Itgae	0.292838	0.666042	2.27444	2.99743e-23	1.2126e-21	6
Klhdc2	0.255981	0.581412	2.27131	2.51839e-20	8.69171e-19	6
Ptpn22	0.289705	0.657913	2.27097	8.30659e-23	3.28572e-21	6
Gimap3	0.112666	0.25533	2.26625	1.08217e-09	1.61419e-08	6
Nkg7	0.444641	1.00587	2.2622	6.30316e-34	4.31524e-32	6
Tmsb10	2.61638	5.87555	2.24568	0	0	6
Cx3cr1	0.187886	0.416218	2.21527	3.7275e-14	8.47015e-13	6
Stk17b	0.656123	1.45126	2.21187	6.5685e-46	6.15365e-44	6
Vasp	0.395637	0.871926	2.20385	5.40846e-28	2.83149e-26	6
Atp1b1	0.197472	0.433741	2.19647	7.93386e-15	1.94343e-13	6
S100a10	0.719597	1.57983	2.19544	5.30427e-49	5.3443e-47	6
Tln2	0.138063	0.302868	2.19368	2.21064e-10	3.56641e-09	6
Cxcr6	0.150695	0.329078	2.18373	1.13993e-11	2.09183e-10	6
Rhof	0.160552	0.350584	2.18361	6.52786e-12	1.23176e-10	6
Ostf1	0.440311	0.955476	2.17	1.51858e-29	8.27472e-28	6
Ikzf2	1.31729	2.85103	2.16432	2.49964e-84	6.67404e-82	6
Ifrd1	0.386389	0.83096	2.15058	1.72891e-25	8.24319e-24	6
Add3	0.399677	0.859158	2.14963	2.70217e-26	1.36128e-24	6
Dusp2	0.672826	1.43187	2.12814	7.30043e-42	6.18798e-40	6
Ptprc	1.5003	3.17825	2.11841	1.59212e-89	5.00112e-87	6
Nab1	0.262615	0.554435	2.11121	5.12556e-17	1.44055e-15	6
Ube2j1	0.302295	0.63706	2.10741	3.62881e-19	1.19616e-17	6
Cela1	0.142826	0.300788	2.10598	4.11987e-10	6.43278e-09	6
Nr4a1	0.813996	1.71397	2.10563	1.62747e-48	1.58012e-46	6
Cytip	0.585231	1.21249	2.07181	7.81953e-34	5.21954e-32	6
Bhlhe40	0.135417	0.280005	2.06772	9.60398e-09	1.26944e-07	6
Tspo	0.408963	0.843416	2.06233	1.19589e-23	4.95043e-22	6
Sptbn1	0.627008	1.29059	2.05832	4.13433e-35	2.90491e-33	6
Rxra	0.177088	0.359401	2.02951	1.36516e-10	2.27102e-09	6
Btg2	0.46795	0.948209	2.0263	3.27759e-25	1.50882e-23	6
Esyt1	0.598458	1.21247	2.02599	1.02004e-31	6.05225e-30	6
Sidt1	0.132568	0.268467	2.02513	4.08303e-08	4.95531e-07	6
Cst7	0.196126	0.394486	2.0114	3.94967e-11	6.91517e-10	6
Itgb7	0.275403	0.553732	2.01062	2.98733e-15	7.56035e-14	6
Gramd1a	0.39283	0.786727	2.00271	1.3794e-20	4.94363e-19	6
Hopx	0.125897	0.251803	2.00008	1.54453e-07	1.69708e-06	6
Ccr2	0.305424	1.42938	4.67997	0	0	7
Sox13	0.694254	2.9239	4.21156	0	0	7
Etv5	0.36916	1.52317	4.12605	1.34032e-103	1.02248e-100	7
Igfbp4	1.18374	4.78741	4.04432	0	0	7
Cpa3	0.651295	2.54836	3.91276	0	0	7
Ccr9	1.69918	5.74695	3.3822	0	0	7
Myo6	0.388751	1.30637	3.36043	6.05926e-70	2.31118e-67	7
St6gal1	0.336501	1.09548	3.25551	5.95927e-57	1.76792e-54	7
Tox2	0.252502	0.74455	2.94869	3.83144e-34	6.59996e-32	7
Gem	0.279109	0.799746	2.86535	1.31863e-34	2.34716e-32	7
Kbtbd11	0.599242	1.7114	2.85593	1.50549e-72	6.69945e-70	7
Rasgrp1	0.511433	1.45522	2.84538	8.92476e-62	2.97864e-59	7
Id3	0.367256	1.03549	2.81952	1.46131e-43	3.25141e-41	7
P2rx7	0.182758	0.496924	2.71903	9.58237e-21	1.11239e-18	7
Bcl2	0.835383	2.24831	2.69135	2.84836e-86	1.52102e-83	7
Blk	0.370976	0.957613	2.58133	4.35848e-35	8.31224e-33	7
Tuba8	0.140941	0.356277	2.52784	1.06589e-13	7.29728e-12	7
Slc15a1	0.142478	0.345295	2.42351	1.28262e-12	8.15381e-11	7
Hnrnpll	0.415986	0.997575	2.3981	1.66239e-32	2.53634e-30	7
Gata3	0.989254	2.36806	2.39379	4.83589e-74	2.3476e-71	7
Cd5	0.171743	0.397144	2.31243	6.07575e-13	4.05556e-11	7
Heg1	0.365172	0.829373	2.27119	2.15514e-24	2.80694e-22	7
Cd247	0.513201	1.14409	2.22932	8.04333e-32	1.19309e-29	7
Itm2a	0.30134	0.657993	2.18356	2.01534e-18	2.0696e-16	7
Fam167a	0.183735	0.398659	2.16975	2.2951e-11	1.30381e-09	7
Paxbp1	0.252035	0.541818	2.14977	4.04008e-15	3.082e-13	7
Uqcrq	1.41152	2.99727	2.12344	2.38592e-72	9.80063e-70	7
Tcrg-C4	0.97759	2.04895	2.09592	1.64518e-48	4.39262e-46	7
Abcb9	0.20851	0.43214	2.07252	2.16672e-11	1.24412e-09	7
Sell	1.18851	2.41714	2.03376	3.25973e-53	9.16156e-51	7
Dmwd	0.151473	0.308032	2.03357	4.24073e-08	1.55106e-06	7
Aff4	0.476408	0.963203	2.0218	6.52853e-22	7.92326e-20	7
Akr1c12|Akr1c13	0.73683	2.3196	3.14808	0	0	8
Ptgr1	0.277294	0.790899	2.8522	2.36892e-43	6.65791e-41	8
Ifitm2	0.398193	0.986702	2.47795	1.79596e-42	4.7952e-40	8
Itga4	1.09472	2.60302	2.3778	2.54033e-101	2.71308e-98	8
Tspan2	0.239875	0.548074	2.28483	6.34332e-21	5.29271e-19	8
Fbp1	0.205245	0.44735	2.17959	3.30778e-16	2.12814e-14	8
Deptor	0.255433	0.535851	2.09782	1.98217e-17	1.39274e-15	8
Lars2	1.18547	22.6558	19.1112	0	0	9
H2-T3	0.531899	1.65428	3.11014	3.92091e-15	1.04688e-11	9
Prim1	0.533019	1.06856	2.00474	3.19102e-05	0.0284001	9
Ifitm1	0.956786	15.7212	16.4312	0	0	10
Lgals3	0.247824	2.27406	9.17611	0	0	10
S100a4	0.349279	3.02504	8.66081	0	0	10
Klra10|Klra3|Klra5|Klra6|Klra8|Klra9	0.184818	1.54705	8.37068	0	0	10
Xcl1	0.404042	2.85573	7.0679	0	0	10
Cd7	0.218632	1.34174	6.13699	0	0	10
Tyrobp	0.233917	1.27131	5.43487	0	0	10
Gzmb	0.164183	0.870363	5.30118	7.86989e-21	1.68101e-18	10
Klrc2	0.122776	0.560751	4.56726	3.27226e-12	3.29696e-10	10
Igha	0.149947	0.665727	4.43975	3.05795e-14	3.62876e-12	10
Il18rap	0.143093	0.608654	4.25357	2.38659e-12	2.4989e-10	10
Fcgr3	0.139023	0.585998	4.21512	4.46875e-12	4.26128e-10	10
Cd69	0.352525	1.44104	4.08778	4.15488e-26	1.38669e-23	10
Ms4a4b	0.346258	1.40693	4.06324	2.02355e-25	6.35632e-23	10
Rgs1	0.284137	1.11529	3.9252	1.14904e-19	2.27255e-17	10
Klrc1	0.113281	0.430347	3.79893	3.83682e-08	2.13423e-06	10
Nkg7	0.477688	1.72445	3.60999	1.06269e-26	3.78318e-24	10
Myo1f	0.242919	0.866009	3.565	3.42103e-14	3.97136e-12	10
Fam46a	0.157064	0.556533	3.54334	4.8186e-09	3.02721e-07	10
Itgae	0.316465	1.05795	3.34303	7.20947e-16	1.01312e-13	10
Itgb7	0.290729	0.965442	3.32077	2.46831e-14	3.0653e-12	10
Zfp36	0.379917	1.24707	3.28249	1.14213e-17	1.90593e-15	10
Cd163l1	0.932241	3.03758	3.25837	0	0	10
Anxa2	0.522916	1.68559	3.22344	7.15756e-23	1.91107e-20	10
Fgl2	0.197773	0.621074	3.14033	3.46951e-09	2.23219e-07	10
Ltb	0.543978	1.67494	3.07905	3.18558e-21	7.08791e-19	10
S100a11	0.800492	2.459	3.07186	0	0	10
Klrb1b	0.106952	0.328043	3.06721	2.21598e-05	0.00073499	10
Nfkbia	0.766976	2.33364	3.04266	0	0	10
Ighm	0.458827	1.3707	2.9874	3.18541e-17	5.15457e-15	10
Ipcef1	0.315318	0.939347	2.97904	5.24024e-12	4.90927e-10	10
Zfp36l1	0.685327	2.0288	2.96034	3.4414e-24	1.02095e-21	10
Fam129b	0.171104	0.501579	2.93144	2.96041e-07	1.4786e-05	10
Gimap4	0.219555	0.641398	2.92135	1.61597e-08	9.48271e-07	10
Ier5	0.286761	0.820879	2.86259	3.13415e-10	2.42556e-08	10
Cd2	0.262956	0.747646	2.84324	4.00704e-09	2.54733e-07	10
Ppic	0.201249	0.566844	2.81662	3.81103e-07	1.86706e-05	10
Klrb1a	0.126457	0.355009	2.80735	2.5414e-05	0.000827503	10
Cela1	0.153597	0.426555	2.7771	8.10283e-06	0.000294348	10
Hcst	0.190988	0.52752	2.76205	9.5646e-07	4.22107e-05	10
Nr4a2	0.527733	1.45628	2.75951	3.96724e-16	5.88474e-14	10
Osbpl3	0.21438	0.591431	2.7588	7.16341e-08	3.94357e-06	10
Cd9	0.196812	0.542675	2.75733	6.56156e-07	2.99476e-05	10
Rxra	0.1893	0.515967	2.72566	2.2042e-06	9.12436e-05	10
Nt5e	0.156106	0.425386	2.72499	1.02441e-05	0.000355216	10
Spry2	0.153707	0.410226	2.66888	2.21578e-05	0.00073499	10
Vasp	0.430257	1.13969	2.64886	7.43692e-12	6.84709e-10	10
Cx3cr1	0.204537	0.54175	2.64866	1.4239e-06	6.23248e-05	10
Pim2	0.180549	0.476674	2.64014	6.44576e-06	0.00023903	10
Cd244	0.153168	0.403325	2.63322	2.07816e-05	0.000697947	10
Neat1	0.288029	0.750049	2.60408	3.07466e-08	1.74667e-06	10
Litaf	0.227918	0.587872	2.57931	7.78975e-07	3.49557e-05	10
Efhd2	0.403483	1.02214	2.5333	5.44103e-10	4.03543e-08	10
Tnfrsf9	0.181202	0.457483	2.52472	2.81469e-05	0.000905449	10
Tln2	0.150471	0.373206	2.48025	0.000352312	0.00828787	10
Id2	0.411116	1.0164	2.47229	7.91823e-10	5.63778e-08	10
Sidt1	0.142315	0.351702	2.4713	0.000459083	0.0103877	10
Arap3	0.158323	0.387567	2.44796	0.000269639	0.00657476	10
Ly6c2	0.143258	0.348394	2.43193	0.000481188	0.0107512	10
Prkch	0.385133	0.935866	2.42998	3.00656e-09	1.95793e-07	10
Gramd1a	0.42143	1.00979	2.3961	4.88712e-09	3.03456e-07	10
Klf6	0.588833	1.40878	2.39249	2.63766e-12	2.70868e-10	10
H2-D1|H2-K1	1.16442	2.7664	2.37578	1.91857e-22	4.87866e-20	10
Cxcr6	0.164428	0.389483	2.36872	0.000184929	0.00477064	10
Tspo	0.441395	1.04328	2.36361	1.8401e-09	1.27612e-07	10
Tnfaip3	0.692114	1.63097	2.35651	1.68643e-13	1.87616e-11	10
Lmna	0.263464	0.619941	2.35304	4.11899e-06	0.000162929	10
Car2	0.161688	0.371222	2.29591	0.000329941	0.00783061	10
Adgrg5	0.191532	0.436281	2.27785	0.000113435	0.00313857	10
Rin3	0.201733	0.456668	2.26372	0.000144932	0.00385042	10
Tiparp	0.223825	0.505303	2.25758	5.89248e-05	0.0017481	10
Cldnd1	0.470025	1.05964	2.25444	1.95899e-08	1.12484e-06	10
Ptpn22	0.319326	0.716269	2.24306	4.28561e-06	0.000167045	10
Ier2	0.380083	0.851702	2.24083	3.63664e-07	1.79812e-05	10
Rasa3	0.30333	0.678868	2.23806	6.86301e-06	0.000252748	10
Btg2	0.504569	1.12919	2.23793	8.52853e-09	5.11712e-07	10
Itm2c	0.419139	0.92396	2.20443	9.86066e-08	5.37305e-06	10
Chn2	0.292734	0.642856	2.19604	1.4953e-05	0.000505374	10
Stk17b	0.720093	1.57699	2.18998	1.61276e-11	1.43536e-09	10
Shisa5	0.8797	1.9261	2.18949	6.56677e-14	7.46097e-12	10
Gadd45b	0.167923	0.367355	2.18764	0.00139679	0.0261714	10
Myo1g	0.487487	1.05326	2.1606	3.63733e-08	2.04456e-06	10
Esyt1	0.64621	1.39523	2.1591	4.56968e-10	3.43692e-08	10
Myadm	0.174492	0.376406	2.15715	0.00100272	0.0198785	10
Reep5	0.244587	0.526817	2.1539	0.000128417	0.00349871	10
Tmsb10	2.88259	6.18286	2.1449	0	0	10
Atp2b1	0.4343	0.92631	2.13288	2.96274e-07	1.4786e-05	10
Atp1b1	0.216692	0.460098	2.12328	0.000448648	0.0102384	10
Klk8	0.327775	0.693961	2.11719	8.91815e-06	0.000318483	10
Arl4c	0.470547	0.989639	2.10317	4.9762e-07	2.33096e-05	10
Ctsd	0.495338	1.03521	2.08991	2.30758e-07	1.19636e-05	10
Scpep1	0.185752	0.385848	2.07723	0.00244361	0.0406507	10
Fxyd5	0.345842	0.716598	2.07204	2.81112e-05	0.000905449	10
Zbtb16	0.219755	0.455022	2.07059	0.000941442	0.0187586	10
Rbms1	0.61336	1.26572	2.06358	1.78621e-08	1.03678e-06	10
S100a10	0.790605	1.62214	2.05177	2.15118e-10	1.68931e-08	10
Ahr	0.395046	0.809415	2.04892	8.94614e-06	0.000318483	10
Dusp1	0.503516	1.02861	2.04286	4.64498e-07	2.19506e-05	10
Macf1	0.487939	0.996773	2.04282	5.5809e-07	2.59148e-05	10
Ptprc	1.63782	3.31214	2.02228	7.41322e-19	1.31955e-16	10
Rgs2	1.69588	3.41083	2.01124	4.93138e-19	9.40484e-17	10
Ostf1	0.483035	0.97046	2.00909	1.89715e-06	8.10461e-05	10
Zyx	0.535195	1.07327	2.00537	6.89199e-07	3.11892e-05	10
H2-T3	0.400793	3.2607	8.13563	0	0	11
Ifi205|Mnda	0.143052	0.89884	6.2833	1.04548e-59	3.72192e-57	11
H2-Q1	0.139923	0.677627	4.84286	3.16659e-36	4.83131e-34	11
Hdgfrp3	0.169347	0.800673	4.728	1.7863e-41	3.81554e-39	11
Fbln2	0.166335	0.694445	4.17497	3.08068e-32	3.29017e-30	11
Exoc3l4	0.112788	0.46483	4.12128	2.78269e-22	1.708e-20	11
Apoe	0.314089	1.29341	4.11798	2.00682e-57	6.30378e-55	11
H2-T10|H2-T22	0.195868	0.76985	3.93046	4.07566e-33	5.18192e-31	11
Arl5c	0.227388	0.8927	3.92589	1.35188e-38	2.40635e-36	11
Cdk5rap2	0.199688	0.748766	3.74969	6.90746e-31	6.9596e-29	11
Cmah	0.369571	1.36007	3.68013	3.55951e-53	1.00041e-50	11
Cdh1	0.163388	0.5838	3.57309	3.44997e-23	2.21962e-21	11
Rdh10	0.149912	0.53119	3.54336	6.62016e-21	3.57088e-19	11
Ldhb	0.280216	0.977808	3.48948	3.47444e-36	5.15375e-34	11
Slc16a5	0.184882	0.627796	3.39565	3.13497e-23	2.06676e-21	11
Pdlim4	0.171729	0.582783	3.39362	6.87619e-22	3.99118e-20	11
Snrk	0.317876	1.0768	3.3875	1.21685e-38	2.24068e-36	11
Adam19	0.330135	1.09862	3.32779	3.29482e-38	5.6756e-36	11
Trp53i11	0.599389	1.992	3.32339	0	0	11
Carkd	0.279989	0.92611	3.30767	2.27744e-32	2.53365e-30	11
Rgcc	0.669031	2.09503	3.13144	2.2404e-65	9.96978e-63	11
Tmem50b	0.198476	0.619234	3.11995	2.5624e-20	1.34149e-18	11
Ets2	0.274236	0.825275	3.00936	7.36162e-26	5.86732e-24	11
Nsg2	0.25959	0.768222	2.95937	2.23459e-23	1.49159e-21	11
Rap1gap2	0.183965	0.54291	2.95116	6.23382e-17	2.46582e-15	11
Gpr83	0.245608	0.717756	2.92237	1.08407e-21	6.15842e-20	11
Tgfbr1	0.402885	1.16769	2.89833	9.17056e-34	1.19441e-31	11
Bcl7a	0.337679	0.967161	2.86414	9.03868e-28	7.78493e-26	11
Lef1	1.24535	3.53481	2.8384	0	0	11
Ppm1h	0.260965	0.738247	2.82891	5.78242e-21	3.15083e-19	11
Hsdl1	0.306712	0.855773	2.79015	1.54945e-23	1.07455e-21	11
Pag1	0.37469	1.04475	2.7883	3.3483e-28	2.93114e-26	11
Ctage5	0.594488	1.65631	2.78612	1.16239e-43	2.58632e-41	11
Ralgps2	0.38661	1.07379	2.77744	6.06973e-29	5.49362e-27	11
Btg1	0.6211	1.71964	2.7687	3.48859e-45	8.09961e-43	11
Trp53inp1	0.338942	0.933095	2.75297	4.57463e-25	3.44064e-23	11
Mllt4	0.193069	0.531195	2.75132	5.83715e-15	1.94815e-13	11
Fbp1	0.21323	0.584223	2.73988	2.50079e-16	9.47107e-15	11
Cdc42ep4	0.164455	0.450575	2.73981	6.45364e-13	1.85282e-11	11
Frmd4a	0.21438	0.586937	2.73784	1.29987e-16	4.99373e-15	11
Helz	0.494229	1.30828	2.64711	3.54354e-32	3.71029e-30	11
Itpr2	0.384215	1.00455	2.61455	6.73351e-25	4.99402e-23	11
Mbtps1	0.335688	0.875525	2.60815	1.65059e-21	9.27803e-20	11
Epcam	0.170284	0.442447	2.59829	7.34952e-12	1.81697e-10	11
Hivep3	0.587717	1.52685	2.59794	4.6574e-36	6.72175e-34	11
Edem1	0.533401	1.38353	2.59379	5.31139e-33	6.4461e-31	11
Itpr1	0.21829	0.565616	2.59112	1.76559e-14	5.71408e-13	11
Fgfbp1	0.109728	0.282676	2.57615	1.24139e-07	1.74449e-06	11
Pnisr	0.681021	1.7386	2.55292	3.1849e-40	6.5413e-38	11
Igsf3	0.139391	0.353312	2.53467	2.48038e-09	4.59904e-08	11
Ift80	0.231872	0.586983	2.53149	3.11261e-14	9.95291e-13	11
Mxd4	0.268246	0.676778	2.52297	2.72375e-16	1.02428e-14	11
Tnrc6b	0.5837	1.46165	2.50411	2.51795e-32	2.74405e-30	11
Tapt1	0.326907	0.815605	2.49491	6.2405e-19	2.94905e-17	11
Tcf12	0.672839	1.67708	2.49255	5.51152e-37	8.97523e-35	11
Pgam2	0.155694	0.385265	2.47449	1.50586e-09	2.89256e-08	11
Slamf6	0.308955	0.758428	2.45481	4.32036e-17	1.73464e-15	11
Rnf157	0.220225	0.540206	2.45297	6.9829e-13	1.98397e-11	11
Btg2	0.480924	1.17968	2.45294	1.31005e-25	1.01387e-23	11
Mndal	0.639009	1.5553	2.43393	6.37015e-33	7.55925e-31	11
Cpt1a	0.318959	0.762662	2.3911	2.13495e-16	8.14332e-15	11
Kcnab2	0.547648	1.30792	2.38825	9.15342e-27	7.51989e-25	11
Acaa2	0.3397	0.808341	2.37957	1.99454e-17	8.19297e-16	11
Pqlc3	0.18495	0.43804	2.36842	6.26872e-10	1.23981e-08	11
Hibadh	0.45081	1.06228	2.35638	6.39927e-22	3.75518e-20	11
Ahr	0.377415	0.879317	2.32984	9.46878e-18	3.95026e-16	11
Gsr	0.309469	0.719012	2.32337	7.88837e-15	2.61639e-13	11
Hmgcs2	0.13497	0.312459	2.31503	1.35761e-07	1.9028e-06	11
Syt11	0.273724	0.626812	2.28994	1.85921e-12	4.96409e-11	11
Prss57	0.230147	0.526614	2.28816	7.02766e-11	1.59016e-09	11
Rc3h2	0.27404	0.626917	2.28769	1.91759e-12	5.06927e-11	11
Agfg1	0.773298	1.76681	2.28478	4.91423e-33	6.10278e-31	11
Ctsb	0.56129	1.27984	2.28018	3.34526e-24	2.41401e-22	11
Ndst1	0.292481	0.666438	2.27857	1.32959e-13	3.98877e-12	11
Cyb5a	0.698886	1.5915	2.27719	1.1008e-29	1.04969e-27	11
Taok1	0.450938	1.0245	2.27192	1.20617e-19	6.19323e-18	11
N4bp2	0.502486	1.13254	2.25387	3.64734e-21	2.00792e-19	11
Anks3	0.207676	0.46766	2.25188	2.02377e-09	3.80526e-08	11
Phlda1	0.232022	0.516349	2.22544	4.50466e-10	9.14635e-09	11
Trim11	0.254595	0.566528	2.22521	4.17955e-11	9.74619e-10	11
Sipa1l1	0.297033	0.655807	2.20786	1.76253e-12	4.7535e-11	11
Prps2	0.63603	1.40352	2.20669	9.97563e-25	7.29724e-23	11
Ogt	0.46035	1.01567	2.2063	3.57345e-18	1.57705e-16	11
Cep97	0.268173	0.589271	2.19735	4.99792e-11	1.15536e-09	11
Rab44	0.16391	0.359983	2.19623	2.07222e-07	2.85935e-06	11
Plin3	0.298985	0.653161	2.18459	3.83427e-12	9.75e-11	11
Aff1	0.287836	0.627434	2.17983	1.10213e-11	2.67518e-10	11
Zbtb20	0.223747	0.484186	2.16399	2.70924e-09	4.98874e-08	11
Map7	0.217216	0.469738	2.16254	7.35196e-09	1.27881e-07	11
Rras2	0.48353	1.04378	2.15866	5.52629e-18	2.34209e-16	11
Ahi1	0.212399	0.457992	2.15628	9.2212e-09	1.5732e-07	11
Spats2	0.270738	0.583756	2.15616	9.4947e-11	2.12141e-09	11
Socs3	0.179453	0.384914	2.14493	1.69531e-07	2.35754e-06	11
Lpp	0.28827	0.615114	2.13381	5.12431e-11	1.17947e-09	11
Galnt2|Gm20388	0.467807	0.994585	2.12606	1.2739e-16	4.92942e-15	11
Gsk3b	0.422527	0.897854	2.12496	4.04459e-15	1.35837e-13	11
Chd9	0.276923	0.583697	2.10779	2.53074e-10	5.44925e-09	11
Nnt	0.266839	0.561844	2.10555	3.31557e-10	6.97054e-09	11
Snhg6	0.523066	1.1006	2.10414	5.17234e-18	2.22744e-16	11
Plcxd2	0.176365	0.371049	2.10387	9.4022e-07	1.1308e-05	11
Ifi203	0.443596	0.92875	2.09368	2.63271e-15	9.01198e-14	11
Cd82	0.490304	1.01904	2.07839	3.90956e-16	1.4398e-14	11
AI467606	0.255867	0.529979	2.07131	4.24948e-09	7.64047e-08	11
Kdm5b	0.44335	0.910711	2.05416	3.00893e-14	9.67934e-13	11
Kmt2a	0.716713	1.47177	2.0535	5.90248e-22	3.50214e-20	11
Gpr183	0.152875	0.31298	2.0473	4.95356e-06	5.29041e-05	11
Mgat4a	0.201121	0.409345	2.03532	4.75094e-07	6.11326e-06	11
Msi2	0.785175	1.58822	2.02276	5.55312e-23	3.5302e-21	11
Mtif2	0.30943	0.625097	2.02015	3.93095e-10	8.10474e-09	11
Lyz1|Lyz2	0.132136	34.3345	259.842	0	0	12
Thbs1	0.101649	8.86715	87.2326	0	0	12
Ctss	0.182942	8.35876	45.6908	0	0	12
Ly6c2	0.127744	5.35282	41.9027	0	0	12
Cd14	0.100385	3.80619	37.9161	0	0	12
Cybb	0.108804	3.25032	29.873	0	0	12
Lilr4b|Lilrb4a	0.104872	2.65071	25.2757	0	0	12
Csf1r	0.135363	3.41279	25.2122	0	0	12
Lgals3	0.263979	6.20883	23.5202	0	0	12
Clec7a	0.104963	2.27941	21.7163	0	0	12
Cebpb	0.176875	3.75729	21.2426	0	0	12
Tyrobp	0.235805	5.00015	21.2046	0	0	12
F13a1	0.114042	2.41787	21.2015	0	0	12
Apoe	0.339232	6.94531	20.4736	0	0	12
Mpeg1	0.115252	2.06133	17.8854	0	0	12
Sat1	0.258424	4.49902	17.4095	0	0	12
Psap	0.549346	9.26345	16.8627	0	0	12
Tgfbi	0.109914	1.83178	16.6656	0	0	12
Cd44	0.309679	4.84096	15.6322	0	0	12
Ly86	0.134808	1.90004	14.0944	0	0	12
Ctsh	0.10722	1.50719	14.057	0	0	12
Ctsc	0.335268	4.60745	13.7426	0	0	12
C1qb	0.122183	1.65755	13.5661	0	0	12
Alox5ap	0.253882	3.24404	12.7777	0	0	12
C1qc	0.109941	1.24837	11.355	0	0	12
Plaur	0.142707	1.5568	10.9091	0	0	12
Plek	0.132377	1.42877	10.7932	0	0	12
Ifi30	0.207152	2.23572	10.7927	0	0	12
Plbd1	0.109075	1.1766	10.7871	0	0	12
Ncf2	0.204678	2.12518	10.3831	0	0	12
Grn	0.226195	2.30837	10.2052	0	0	12
Emilin2	0.17802	1.7678	9.93034	0	0	12
Zeb2	0.141187	1.26901	8.98813	0	0	12
Cdkn1a	0.253043	2.2652	8.95184	0	0	12
Il6ra	0.126978	1.09887	8.65396	0	0	12
Ctsb	0.581548	4.94044	8.49532	0	0	12
Ifitm3	0.294812	2.45264	8.31935	0	0	12
Fcgr3	0.143763	1.13798	7.91569	0	0	12
Lamp1	0.629624	4.85106	7.70469	0	0	12
Adgre5	0.183075	1.38539	7.56731	0	0	12
Tpd52	0.32879	2.45657	7.47154	0	0	12
Cd74	0.154893	1.14577	7.39714	0	0	12
Cst3	0.566874	4.12222	7.27185	0	0	12
Zfp36	0.387963	2.62679	6.77071	0	0	12
Mpo	0.193826	1.31233	6.77065	0	0	12
Msrb1	0.210873	1.36522	6.47413	0	0	12
Litaf	0.230133	1.46279	6.35628	0	0	12
Napsa	0.201215	1.26587	6.29116	0	0	12
Csf2ra	0.18446	1.1384	6.17149	0	0	12
Rnh1	0.22573	1.37958	6.11162	0	0	12
Efhd2	0.407496	2.47056	6.06279	0	0	12
Ftl1	1.15264	6.98508	6.06005	0	0	12
Anxa5	0.24329	1.40161	5.76108	0	0	12
Cstb	0.471285	2.59519	5.50662	0	0	12
Ctsz	0.238937	1.31492	5.5032	0	0	12
Anxa1	0.134217	0.719806	5.36299	0.000289498	0.00883382	12
Glrx	0.229442	1.21977	5.31626	0	0	12
Slfn2	0.246835	1.30999	5.30716	0	0	12
Atp6v1b2	0.382116	2.01824	5.28174	0	0	12
Npc2	0.726302	3.76648	5.18584	0	0	12
Cyba	0.408315	2.11742	5.18574	0	0	12
Mdm2	0.3097	1.54704	4.9953	0	0	12
Fth1	3.47318	16.9341	4.87568	0	0	12
Smim3	0.193785	0.942623	4.86427	3.50381e-05	0.00141745	12
Ifrd1	0.425234	2.03069	4.77545	0	0	12
Atf3	0.118204	0.547853	4.63483	0.00070576	0.0185653	12
Sepp1	0.233016	1.0765	4.61984	8.41958e-06	0.000381022	12
Gsr	0.325909	1.49122	4.57559	0	0	12
Prdx5	0.397974	1.81008	4.54824	0	0	12
Unc93b1	0.202461	0.916123	4.52494	5.14371e-05	0.00201966	12
Prkcd	0.285272	1.28012	4.48736	7.55293e-07	3.70024e-05	12
Man2b1	0.476071	2.10061	4.41238	0	0	12
Ctsa	0.312716	1.36366	4.36068	2.40735e-06	0.000114779	12
Mcl1	0.822175	3.58302	4.35798	0	0	12
AB124611	0.22613	0.979387	4.33109	2.97415e-05	0.00123116	12
Ctsl	0.196967	0.852863	4.32998	0.000188865	0.00631207	12
Picalm	0.404389	1.73768	4.29704	0	0	12
Mbnl2	0.345893	1.48529	4.29409	0	0	12
Atf4	0.840749	3.54905	4.2213	0	0	12
Taldo1	0.858381	3.58379	4.17506	0	0	12
Atp2b1	0.438424	1.82758	4.16853	0	0	12
Lrrc8d	0.177259	0.738538	4.16643	0.000386657	0.0113448	12
Ncf1	0.166815	0.686701	4.11653	0.00115313	0.0277375	12
Tspo	0.44759	1.83695	4.10409	0	0	12
Atp6v1e1	0.334133	1.3692	4.09777	5.42898e-06	0.000254305	12
Anxa2	0.538661	2.20446	4.09249	0	0	12
Myo1f	0.251788	1.02838	4.08431	8.11486e-05	0.00307329	12
Sqstm1	0.671185	2.72218	4.05579	0	0	12
Fam129b	0.175428	0.689588	3.93089	0.000358853	0.010646	12
Ppp1r2	0.299751	1.14651	3.82487	2.65443e-05	0.00113397	12
Map2k3	0.386868	1.47123	3.80292	2.15252e-06	0.000103554	12
Lpar6	0.25903	0.977973	3.77551	0.000104747	0.00380261	12
Plec	0.356759	1.34256	3.76321	1.19662e-05	0.000532497	12
Plin2	0.20437	0.76908	3.76317	0.00104318	0.0255532	12
Myadm	0.176493	0.663619	3.76003	0.00162806	0.0363759	12
Atp6v0b	0.22446	0.843502	3.75792	0.000123594	0.00439995	12
Tuba1c	0.374538	1.40716	3.75706	5.56225e-06	0.000258282	12
Pde4b	0.321362	1.20207	3.74056	5.53023e-05	0.00213996	12
Skil	0.251028	0.926804	3.69204	0.000316449	0.00956547	12
Klf6	0.598361	2.19775	3.67295	0	0	12
Cytip	0.642099	2.35189	3.66281	0	0	12
Nadk	0.277626	1.00088	3.60513	0.000195717	0.0064514	12
Mxi1	0.233246	0.838922	3.59672	0.000687294	0.0182406	12
Rnf19b	0.195926	0.702226	3.58414	0.000775489	0.0200054	12
Cyth4	0.241492	0.847442	3.50919	0.000884219	0.0224765	12
Atox1	0.297054	1.04147	3.50599	9.53972e-05	0.00356238	12
Ubc	1.38553	4.8533	3.50285	0	0	12
Ndel1	0.345917	1.19473	3.4538	0.000117476	0.00421021	12
Neat1	0.294073	1.01311	3.44508	0.000325263	0.00975789	12
Mfsd1	0.216893	0.742031	3.42118	0.00155062	0.0358455	12
Evi2a	0.203	0.693069	3.41413	0.000990575	0.0248341	12
Prr13	0.431465	1.46255	3.38974	3.237e-05	0.0013208	12
Fxyd5	0.349738	1.18408	3.38561	0.000130896	0.00456852	12
Kctd12	0.257658	0.87066	3.37914	0.000390403	0.0113921	12
Glul	0.249647	0.834902	3.34432	0.00113545	0.0274358	12
Btg1	0.670984	2.23657	3.33326	0	0	12
Creg1	0.340471	1.12926	3.31677	9.95834e-05	0.00366505	12
Reep3	0.323558	1.07215	3.31364	0.000216751	0.0070086	12
Cyth1	0.237465	0.778965	3.28034	0.000780665	0.0200421	12
Fabp5	0.622234	2.03962	3.2779	0	0	12
S100a11	0.8248	2.70254	3.2766	0	0	12
Samhd1	0.541227	1.76244	3.25638	1.50451e-06	7.30372e-05	12
Tiparp	0.227253	0.733897	3.22943	0.00210394	0.0456708	12
Itgb2	0.428735	1.37593	3.20928	0.000100205	0.00366505	12
Clta	0.744496	2.3819	3.19934	0	0	12
Tnfrsf1b	0.315958	1.00498	3.18074	0.000601749	0.0161474	12
D1Ertd622e	0.230979	0.726674	3.14607	0.00234025	0.0497815	12
Flna	0.7195	2.26253	3.14459	0	0	12
Hcls1	0.44507	1.37473	3.08878	4.6694e-05	0.00186079	12
Laptm4a	0.375356	1.15785	3.08466	0.000265523	0.00834055	12
Plac8	2.42308	7.38658	3.04843	0	0	12
Nfe2l2	0.317906	0.967943	3.04475	0.00205402	0.0449528	12
Mapkapk2	0.330879	0.993278	3.00194	0.000888115	0.0224765	12
Serinc3	1.35395	4.00642	2.95905	0	0	12
Aprt	0.428919	1.2314	2.87093	0.000317058	0.00956547	12
Fam49b	0.581978	1.66233	2.85635	4.53345e-05	0.0018202	12
Tapbp	0.437262	1.23357	2.82112	0.000386053	0.0113448	12
Adipor1	0.336708	0.946237	2.81026	0.00102915	0.0254429	12
Sppl2a	0.400625	1.11529	2.78388	0.0004975	0.0138367	12
B2m	3.40572	9.46909	2.78035	0	0	12
Ctsd	0.502239	1.3861	2.75983	0.000553726	0.0149736	12
Myl12b	0.58982	1.62742	2.75918	5.40945e-05	0.0021085	12
Ostf1	0.489058	1.34293	2.74596	0.000417655	0.0120556	12
Sys1	0.354473	0.971942	2.74193	0.00156802	0.0359059	12
M6pr	0.49213	1.33775	2.71828	0.000446418	0.0126131	12
Erp29	0.487744	1.32494	2.71646	0.000406604	0.0118004	12
Tmem256	0.40342	1.09539	2.71527	0.00157509	0.0359059	12
Atp6v1a	0.469829	1.25711	2.67567	0.000790175	0.0201892	12
Rab8b	0.383335	1.02055	2.6623	0.00100883	0.0251736	12
Atp6ap1	0.367169	0.974737	2.65474	0.00208436	0.0454306	12
Id2	0.419974	1.10892	2.64044	0.0022259	0.0481227	12
Glud1	0.607621	1.59606	2.62674	7.99179e-05	0.0030483	12
Tmem165	0.322208	0.844944	2.62236	0.00225861	0.0484377	12
Gsto1	0.396679	1.03483	2.60874	0.00135966	0.0318447	12
Srgn	2.42347	6.2164	2.56508	0	0	12
Gusb	0.509344	1.30615	2.56437	0.00172132	0.0380564	12
Ccr2	0.39695	1.01188	2.54915	0.00136889	0.0319209	12
Slc3a2	0.681118	1.73398	2.54578	0.000130575	0.00456852	12
Arpc2	2.65236	6.69354	2.52362	0	0	12
Map1lc3b	0.64726	1.62012	2.50305	0.000180963	0.00615506	12
Rab7	0.562401	1.39604	2.48229	0.00173683	0.0381674	12
Myo1g	0.495441	1.22719	2.47696	0.00132348	0.0311337	12
Emb	1.0247	2.49278	2.43269	1.88604e-05	0.000832351	12
Gabarap	0.8987	2.13075	2.37092	0.000173816	0.00598823	12
Gpx1	2.00723	4.59518	2.28932	0	0	12
Msn	0.85426	1.91123	2.2373	0.000460362	0.0129386	12
Capza2	0.743706	1.64775	2.21559	0.00111106	0.0270915	12
Serp1	1.01868	2.23588	2.19489	0.000245082	0.0077901	12
Ptp4a1	0.678177	1.48633	2.19165	0.0022412	0.0482582	12
Laptm5	2.2461	4.89956	2.18136	0	0	12
P4hb	1.0111	2.20165	2.17747	0.000440471	0.0125782	12
Rap1b	0.829143	1.79637	2.16653	0.000720639	0.0188638	12
Aldoa	1.69317	3.63523	2.147	5.97418e-06	0.000275018	12
Ucp2	2.13157	4.47032	2.0972	0	0	12
Actr2	1.01016	2.09511	2.07403	0.0012564	0.0296867	12
Itm2b	1.76474	3.63456	2.05954	2.73679e-05	0.00115988	12
Cd53	1.37361	2.76315	2.01159	0.000286324	0.00882568	12
Myl10	0.178053	0.649465	3.64759	1.39252e-50	4.37415e-48	13
Ccdc109b	0.197271	0.64077	3.24818	1.88604e-43	4.37889e-41	13
Gbp10|Gbp6|Gbp9	0.22979	0.657208	2.86004	6.89739e-37	1.151e-34	13
Ly6d	0.152646	0.409055	2.67975	1.42257e-21	8.83314e-20	13
Akr1c12|Akr1c13	0.772634	2.01111	2.60293	6.40882e-94	3.11119e-91	13
Gbp4	0.286237	0.729499	2.54858	8.89648e-34	1.07971e-31	13
Tcrg-C1|Tcrg-C2	2.6062	6.48115	2.48682	0	0	13
Prss57	0.213062	0.49848	2.3396	2.72224e-20	1.58008e-18	13
Marcks	0.735626	1.70708	2.32059	1.33605e-64	5.09607e-62	13
Uaca	0.155867	0.354803	2.27632	1.25245e-14	4.84643e-13	13
Hsdl1	0.292567	0.665655	2.27522	2.85136e-25	2.17518e-23	13
Rab44	0.152622	0.341283	2.23613	2.398e-13	8.36949e-12	13
Uck2	0.981402	2.18158	2.22293	2.38109e-75	1.05958e-72	13
Plekha7	0.390309	0.842675	2.159	3.18757e-28	2.88502e-26	13
Thy1	2.10555	4.51332	2.14354	0	0	13
Abcg3	0.169127	0.357996	2.11672	1.90987e-12	5.92947e-11	13
Zfp704	0.303904	0.622277	2.04761	5.74903e-19	3.10099e-17	13
Cdk6	2.0008	4.08498	2.04167	4.27063e-115	3.25788e-112	13
Camk2a	0.247654	0.495929	2.00251	7.37502e-15	2.939e-13	13
Mpo	0.145348	0.722464	4.97058	1.49906e-64	3.20199e-62	14
Adgrg3	0.213898	1.03236	4.82642	1.00925e-88	4.89947e-86	14
Cd34	0.22855	1.01971	4.46165	9.61162e-82	3.66615e-79	14
Bcl11a	0.300859	1.32678	4.40998	3.65971e-104	1.95428e-101	14
Ffar2	0.138606	0.572474	4.13021	1.03122e-42	1.37667e-40	14
Adgrg1	0.566726	2.33611	4.12212	0	0	14
Serpinb1a	0.260038	1.03126	3.96581	6.25686e-73	1.67058e-70	14
Mycn	0.264344	1.03343	3.90941	3.47561e-72	8.83797e-70	14
Nfe2	0.189257	0.72928	3.85339	4.26846e-51	7.35277e-49	14
Deptor	0.229925	0.849946	3.69662	3.98956e-56	7.34629e-54	14
Angpt1	0.198683	0.709956	3.57331	1.55196e-45	2.30208e-43	14
Spns2	0.130528	0.464086	3.55545	4.62577e-30	3.43078e-28	14
Kit	0.330305	1.16742	3.53437	4.60295e-72	1.11726e-69	14
Slc35d3	0.177251	0.541462	3.05477	1.36477e-28	9.34344e-27	14
Emilin2	0.155496	0.467162	3.00433	1.81184e-24	1.00784e-22	14
Lyl1	0.151027	0.446538	2.95668	5.10584e-23	2.57219e-21	14
Cd44	0.277464	0.815057	2.93752	9.65506e-40	1.14573e-37	14
Ogfrl1	0.220407	0.620763	2.81644	5.70773e-29	4.0639e-27	14
Napsa	0.176321	0.492612	2.79383	2.07235e-23	1.06407e-21	14
Mef2c	0.179016	0.491257	2.74422	1.69316e-22	8.29492e-21	14
Fam65a	0.336294	0.920898	2.73837	4.71115e-40	5.71762e-38	14
Themis2	0.176959	0.484481	2.73782	6.30114e-22	2.85945e-20	14
Plcg2	0.290464	0.791338	2.7244	1.83675e-34	1.72075e-32	14
Dnmt3b	0.670113	1.8173	2.71193	1.55966e-76	4.627e-74	14
Alox5ap	0.229511	0.618399	2.69442	8.66716e-27	5.44502e-25	14
Hhex	0.169737	0.452518	2.666	4.38866e-20	1.77541e-18	14
Ptpre	0.331324	0.876034	2.64404	1.36834e-36	1.40518e-34	14
Bex6	0.136832	0.359287	2.62576	1.03704e-15	3.21965e-14	14
Rgs18	0.158159	0.411233	2.60013	2.13637e-17	7.36015e-16	14
Fgd2	0.153569	0.395335	2.57431	8.78499e-17	2.91378e-15	14
Tyrobp	0.221863	0.568563	2.56268	3.88929e-23	1.97798e-21	14
Ctla2a	0.215526	0.550801	2.55562	4.39755e-22	2.09669e-20	14
Cd93	0.332683	0.84373	2.53614	1.01926e-32	8.92267e-31	14
Btk	0.142969	0.356157	2.49115	2.52534e-14	7.21141e-13	14
Plppr3	0.118867	0.296096	2.49098	2.65952e-12	6.79515e-11	14
Ncf1	0.1486	0.369503	2.48657	8.33918e-15	2.50175e-13	14
Zfp385a	0.174219	0.42954	2.46552	9.41847e-17	3.10461e-15	14
Gpx1	1.78228	4.35433	2.44313	0	0	14
Ptp4a3	0.451905	1.08875	2.40925	5.3077e-38	6.03046e-36	14
Nfix	0.175232	0.416719	2.3781	3.40632e-15	1.03351e-13	14
Syk	0.226205	0.537272	2.37516	2.97877e-19	1.12813e-17	14
Pdgfrb	0.243162	0.572068	2.35262	6.91266e-20	2.71424e-18	14
Hmga2	0.4323	1.00756	2.3307	3.94664e-33	3.57205e-31	14
Pla2g4a	0.158457	0.368309	2.32434	4.23542e-13	1.14808e-11	14
Atp13a2	0.306052	0.71116	2.32365	8.75486e-24	4.53893e-22	14
Tmem176b	0.268572	0.622019	2.31602	1.2154e-20	4.99248e-19	14
Aldh2	0.524569	1.20284	2.29302	3.62992e-38	4.21387e-36	14
Etv6	0.363171	0.830289	2.28622	1.09092e-26	6.69601e-25	14
Slco3a1	0.142122	0.320904	2.25795	5.1495e-11	1.16518e-09	14
Nrros	0.51566	1.16201	2.25345	1.16146e-35	1.14856e-33	14
Fasl	0.114528	0.257059	2.2445	5.28479e-09	9.79888e-08	14
Afap1l1	0.156994	0.345596	2.20134	3.50292e-11	8.06275e-10	14
Ccnd1	0.140138	0.307846	2.19674	3.21679e-10	6.87107e-09	14
Vamp5	0.171306	0.3737	2.18148	1.2661e-11	3.10136e-10	14
Ifitm2	0.418631	0.908694	2.17063	4.08e-26	2.47582e-24	14
Hbb-bt	0.334486	0.72519	2.16807	3.79547e-21	1.60856e-19	14
Ebi3	0.135708	0.291665	2.1492	3.02204e-09	5.78412e-08	14
Snx10	0.213781	0.452406	2.11622	5.50396e-13	1.47694e-11	14
Nme4	0.370968	0.78202	2.10805	3.54548e-21	1.52684e-19	14
Ptgr1	0.303547	0.638945	2.10493	9.60597e-18	3.3309e-16	14
Erg	0.168072	0.351485	2.09127	2.25859e-10	4.84371e-09	14
BC035044	0.259379	0.537463	2.07212	1.88611e-14	5.50374e-13	14
Fut8	0.466668	0.966379	2.07081	7.40642e-25	4.16319e-23	14
Wdfy4	0.202592	0.417583	2.0612	1.464e-11	3.55352e-10	14
Cd33	0.141461	0.291161	2.05824	1.54779e-08	2.70104e-07	14
Ifitm1	1.12695	2.31391	2.05325	2.57172e-56	4.90465e-54	14
Cbfa2t3	0.503125	1.02131	2.02994	4.69466e-25	2.69565e-23	14
Runx2	0.162313	0.326864	2.01378	4.20646e-09	7.90932e-08	14
Fscn1	0.15081	0.302287	2.00443	1.67291e-08	2.90044e-07	14
Gsto1	0.365619	0.732187	2.0026	7.09145e-18	2.49134e-16	14
Cd34	0.209575	1.52555	7.27924	0	0	15
Hmga2	0.35167	2.27372	6.46548	0	0	15
Bcl11a	0.291404	1.77905	6.10511	0	0	15
Mycn	0.256059	1.38857	5.42286	0	0	15
Hoxa9	0.12034	0.517804	4.30283	9.57225e-33	1.18874e-30	15
Serpinb1a	0.269868	1.14358	4.23755	8.63618e-69	3.07448e-66	15
Mef2c	0.171312	0.693772	4.04975	2.31519e-40	3.9881e-38	15
Flt3	0.120942	0.45556	3.76678	3.20669e-25	2.4817e-23	15
Slc35d3	0.177237	0.657094	3.70743	7.39972e-35	9.87862e-33	15
Cd33	0.132594	0.457799	3.45264	3.5997e-23	2.56299e-21	15
Egfl7	0.15678	0.524085	3.34281	7.96727e-25	5.82811e-23	15
Car2	0.143207	0.467172	3.26222	5.60243e-22	3.64841e-20	15
Ccnd1	0.134627	0.435079	3.23174	1.87613e-20	1.10094e-18	15
Cd44	0.284007	0.897507	3.16016	1.39531e-38	2.32843e-36	15
Mpo	0.173515	0.526771	3.03588	3.35218e-22	2.26591e-20	15
Adgrg3	0.253866	0.754534	2.97218	4.2051e-30	4.53141e-28	15
Dnmt3b	0.682386	2.01595	2.95426	4.30867e-76	1.64345e-73	15
Kit	0.359945	1.03432	2.87356	2.68637e-38	4.21918e-36	15
H2afy	2.33578	6.57366	2.81433	0	0	15
Pnp	0.55562	1.562	2.81127	1.98088e-55	4.23117e-53	15
Adgrg1	0.650182	1.77514	2.73022	1.34806e-59	3.12984e-57	15
Hnf4a	0.138499	0.372716	2.69111	8.04849e-14	2.90398e-12	15
Afap1l1	0.1561	0.417389	2.67386	3.75139e-15	1.47297e-13	15
Plcg2	0.301739	0.798529	2.64642	3.22708e-26	2.69259e-24	15
Ogfrl1	0.230692	0.609422	2.64172	2.62579e-20	1.50771e-18	15
Lmo2	0.115239	0.297151	2.57856	1.67663e-10	4.16429e-09	15
Ckap4	0.156703	0.400479	2.55566	1.86034e-13	6.36808e-12	15
Nfe2	0.215325	0.550037	2.55445	4.13781e-18	2.1246e-16	15
Lyl1	0.160788	0.409005	2.54376	1.0859e-13	3.86581e-12	15
Pou2f2	0.223268	0.566553	2.53754	4.3469e-18	2.21071e-16	15
Fgd2	0.158801	0.401648	2.52926	2.97684e-13	9.9977e-12	15
Spns2	0.145636	0.366736	2.51817	4.80453e-12	1.38682e-10	15
Themis2	0.185562	0.466307	2.51295	8.77059e-15	3.36942e-13	15
Ncf1	0.152808	0.38295	2.50608	1.3567e-12	4.23903e-11	15
Napsa	0.186387	0.457568	2.45494	2.81618e-14	1.03713e-12	15
Runx2	0.161123	0.395028	2.45172	1.44402e-12	4.48316e-11	15
Ffar2	0.162332	0.39107	2.40907	1.06594e-11	2.94928e-10	15
Ankrd6	0.13732	0.326293	2.37614	2.82342e-10	6.67127e-09	15
Slco3a1	0.144797	0.341615	2.35927	2.5964e-10	6.21739e-09	15
Hoxa7	0.11511	0.270492	2.34986	4.0631e-08	7.43047e-07	15
Mn1	0.117311	0.274762	2.34217	1.67131e-08	3.30548e-07	15
Hhex	0.17908	0.416556	2.32608	5.88713e-12	1.68114e-10	15
Cd48	0.435962	1.00796	2.31204	9.03424e-26	7.20042e-24	15
Ptpre	0.350202	0.794925	2.2699	1.93638e-20	1.12394e-18	15
Rgs18	0.16682	0.375022	2.24806	3.2724e-10	7.66432e-09	15
Angpt1	0.226009	0.504693	2.23306	6.4349e-13	2.08901e-11	15
Alox5ap	0.244457	0.540762	2.2121	1.53687e-13	5.32964e-12	15
Csf1r	0.136105	0.300965	2.21127	5.96512e-08	1.05826e-06	15
Gpx1	1.86126	4.10795	2.20708	0	0	15
Bex6	0.14513	0.318256	2.1929	2.20196e-08	4.22967e-07	15
Ebi3	0.138635	0.301756	2.17662	4.59288e-08	8.37065e-07	15
Cd93	0.351125	0.757819	2.15826	1.66707e-17	7.74102e-16	15
Stc1	0.12241	0.263888	2.15577	5.10061e-07	7.60817e-06	15
Ctla2a	0.227929	0.49034	2.15128	9.43576e-12	2.65195e-10	15
Nme4	0.378341	0.813204	2.1494	2.11707e-18	1.11932e-16	15
Tifab	0.122311	0.260083	2.1264	4.82098e-07	7.23148e-06	15
Etv6	0.377057	0.791694	2.09967	3.11689e-17	1.41053e-15	15
Pla2g4a	0.16544	0.34096	2.06093	3.85047e-08	7.09018e-07	15
Plppr3	0.125924	0.257409	2.04416	2.75356e-06	3.65772e-05	15
Ifitm3	0.282437	0.576759	2.04208	2.24905e-12	6.74714e-11	15
Prr5	0.167199	0.341329	2.04145	6.8392e-08	1.19742e-06	15
Sdcbp	0.658212	1.33978	2.03548	6.75562e-26	5.46591e-24	15
Zfp385a	0.18435	0.374284	2.03029	2.15175e-08	4.14814e-07	15
Fam65a	0.363998	0.733803	2.01595	1.4779e-14	5.51887e-13	15
Ifit1	0.157751	0.317616	2.01341	4.60318e-07	6.94379e-06	15
Btk	0.151834	0.304566	2.00592	1.0663e-06	1.51437e-05	15
Il1rl1	0.111376	3.68296	33.0679	0	0	16
Icos	0.225613	6.36414	28.2082	0	0	16
Fgl2	0.175458	3.23831	18.4563	0	0	16
Cysltr1	0.138221	1.96366	14.2067	0	0	16
Ly6a	0.16262	2.26177	13.9083	0	0	16
Itgb3	0.197798	2.11513	10.6934	0	0	16
Mdfic	0.153934	1.45139	9.42864	0	0	16
Id2	0.390542	3.62431	9.28022	0	0	16
Gnaq	0.201728	1.7356	8.60369	0	0	16
Hlf	0.125993	1.03054	8.17935	0	0	16
Lmo4	0.505659	4.03725	7.98415	0	0	16
Gclc	0.272155	2.16783	7.96543	0	0	16
Il7r	0.377399	2.8501	7.55195	0	0	16
Rora	0.3192	2.38841	7.48249	0	0	16
Samhd1	0.512939	3.83065	7.46805	0	0	16
Itgb7	0.287194	1.93071	6.72269	0	0	16
Kit	0.386778	2.39477	6.19158	0	0	16
Cxcr6	0.160954	0.941151	5.84733	1.1186e-13	1.21904e-11	16
Pla2g16	0.184728	1.06579	5.76951	3.80558e-15	4.51596e-13	16
Jag1	0.113376	0.64216	5.664	5.39326e-10	4e-08	16
Slfn2	0.239813	1.34844	5.62287	0	0	16
Arl5a	0.288245	1.58217	5.48898	0	0	16
Shisa5	0.862159	4.63008	5.37033	0	0	16
Myo6	0.446169	2.38396	5.34318	0	0	16
Fam129a	0.240879	1.27694	5.30118	0	0	16
Il18rap	0.146016	0.737917	5.05365	1.65582e-09	1.19488e-07	16
H2-D1|H2-K1	1.14962	5.69973	4.95792	0	0	16
Txnip	0.410728	2.003	4.87671	0	0	16
Tmem64	0.211952	0.99824	4.70975	3.53624e-12	3.56293e-10	16
S100a4	0.385805	1.7939	4.64977	0	0	16
Itgae	0.319658	1.41029	4.41186	1.95109e-15	2.36791e-13	16
Mpeg1	0.118502	0.51974	4.38592	3.16801e-06	0.000130132	16
Ahcyl2	0.21431	0.933953	4.35794	9.12369e-11	7.85815e-09	16
Ms4a4b	0.354509	1.54228	4.35047	0	0	16
F2r	0.233844	1.01638	4.3464	9.06005e-12	8.48784e-10	16
Arg1	0.10635	0.460708	4.33199	1.66456e-05	0.000592583	16
Ctss	0.206502	0.890669	4.31313	1.72602e-10	1.35543e-08	16
Lpar6	0.253399	1.09228	4.31051	3.90157e-12	3.85822e-10	16
AU020206	0.530732	2.2615	4.26109	0	0	16
Tob1	0.176886	0.750859	4.24488	1.17136e-08	7.5362e-07	16
Il17rb	0.230257	0.966507	4.19751	4.75e-10	3.57253e-08	16
S1pr4	0.211317	0.84631	4.00494	4.97006e-09	3.44677e-07	16
H2-T23	0.300543	1.17822	3.92029	2.29907e-11	2.08085e-09	16
Ero1l	0.296312	1.14969	3.88	1.54576e-11	1.42317e-09	16
Samsn1	0.291218	1.11111	3.81538	1.43389e-10	1.14283e-08	16
Il6ra	0.12707	0.48226	3.79523	2.82074e-05	0.00095941	16
Gata3	1.0753	4.00978	3.72897	0	0	16
Cd44	0.318003	1.17575	3.6973	1.04593e-10	8.72695e-09	16
Serinc3	1.32858	4.88856	3.67955	0	0	16
Itm2c	0.418251	1.47031	3.51537	1.13764e-12	1.16827e-10	16
Adgre5	0.183101	0.631341	3.44804	1.22871e-06	5.56045e-05	16
Emb	1.00594	3.45343	3.43305	0	0	16
Cd37	0.380223	1.27178	3.34482	9.66896e-11	8.1956e-09	16
Gpr183	0.157403	0.520186	3.3048	2.53271e-05	0.000878224	16
Socs2	0.266066	0.852759	3.20506	4.20956e-07	2.14086e-05	16
Flna	0.709745	2.27454	3.20472	0	0	16
Irs2	0.185323	0.58928	3.17975	5.68162e-05	0.00175375	16
Esyt1	0.646464	2.04863	3.16898	9.86669e-15	1.14539e-12	16
Stat1	0.58695	1.84408	3.1418	1.60025e-13	1.70906e-11	16
Plp2	0.399211	1.23832	3.10192	3.79552e-09	2.66685e-07	16
Nt5e	0.157939	0.485911	3.07658	0.000283269	0.00684459	16
B2m	3.36038	10.2174	3.04055	0	0	16
Ifit1	0.165481	0.50306	3.03999	0.000148537	0.00396594	16
Cmtm6	0.271978	0.820933	3.01837	1.95209e-06	8.47492e-05	16
Maf	0.395098	1.18459	2.99822	8.69912e-09	5.80666e-07	16
Ifit3|Ifit3b	0.116237	0.345375	2.9713	0.0017702	0.0325962	16
Furin	0.202041	0.598713	2.96333	5.37564e-05	0.00167871	16
Sp100	0.357222	1.0554	2.95448	6.44544e-08	3.58528e-06	16
Selplg	1.1686	3.41342	2.92093	0	0	16
Rbms1	0.614069	1.78598	2.90844	8.25738e-12	7.874e-10	16
Capn2	0.185988	0.539276	2.89951	0.00017964	0.00465669	16
Tgfbr2	0.305054	0.878957	2.88132	1.72187e-06	7.59899e-05	16
Ifi47	0.381598	1.09563	2.87118	9.79009e-08	5.3896e-06	16
Osbpl3	0.217465	0.624369	2.87112	4.73028e-05	0.00152167	16
Sema4a	0.264608	0.755286	2.85436	1.10177e-05	0.000407171	16
Ccr2	0.392053	1.11771	2.8509	6.39018e-08	3.58528e-06	16
Rxra	0.19195	0.546814	2.84874	0.000255337	0.00634186	16
Dennd5a	0.178713	0.50869	2.8464	0.000112497	0.00322646	16
Irf7	0.174287	0.494759	2.83876	0.000258831	0.00639889	16
Stk24	0.4689	1.33013	2.8367	1.07576e-08	7.00554e-07	16
Uhrf1bp1l	0.32374	0.913248	2.82093	1.81017e-06	7.92321e-05	16
Jak2	0.23995	0.671992	2.80055	6.13288e-05	0.00188216	16
Cnot6l	0.892929	2.495	2.79417	0	0	16
Atp2b1	0.435852	1.21682	2.79183	3.57571e-08	2.1698e-06	16
Myo1f	0.250247	0.697244	2.78622	3.90452e-05	0.00129504	16
Ctla2a	0.241891	0.667354	2.7589	6.81334e-05	0.00205555	16
Nlrc3	0.502035	1.37538	2.73961	9.03132e-09	5.95398e-07	16
Klf2	0.460263	1.25607	2.72902	5.07077e-08	2.93429e-06	16
Cd53	1.35566	3.69159	2.7231	0	0	16
Mapkapk3	0.173923	0.473105	2.72019	0.000737091	0.0154963	16
Itm2b	1.74226	4.71616	2.70692	0	0	16
Mllt6	0.340807	0.922496	2.7068	4.71899e-06	0.00018529	16
Socs1	0.460203	1.23982	2.69407	5.07078e-08	2.93429e-06	16
Cdc42ep3	0.229156	0.6156	2.68638	9.30716e-05	0.00271586	16
Gpr65	0.396598	1.06451	2.68411	6.44144e-07	3.09886e-05	16
Fam46a	0.161902	0.434309	2.68254	0.00294105	0.0493875	16
Myo1g	0.490019	1.31251	2.67848	3.50721e-08	2.1527e-06	16
Ddx58	0.201736	0.54004	2.67697	0.000438449	0.0100919	16
Ctsl	0.196149	0.524774	2.67538	0.000321865	0.00767303	16
Chd3	0.295291	0.778142	2.63517	2.20561e-05	0.000769802	16
Plec	0.354681	0.934431	2.63457	3.64237e-06	0.000148475	16
AI467606	0.265494	0.697005	2.62531	3.23817e-05	0.00109442	16
Psap	0.572641	1.48536	2.59388	7.602e-09	5.13856e-07	16
Golm1	0.172801	0.447752	2.59114	0.000687029	0.0146165	16
Stk10	0.448616	1.16237	2.59101	5.26204e-07	2.57792e-05	16
Stk17b	0.724846	1.87783	2.59067	2.37283e-10	1.83636e-08	16
Prkx	0.21966	0.569031	2.59051	0.000420864	0.00977137	16
Inpp4b	0.217742	0.560964	2.57628	0.000375794	0.00876305	16
Inpp5d	0.275415	0.705792	2.56265	5.55594e-05	0.00172492	16
Nfic	0.164005	0.419571	2.55829	0.00118862	0.0237724	16
Laptm5	2.2218	5.67411	2.55384	0	0	16
Gsto1	0.393036	1.00059	2.5458	3.7879e-06	0.000153238	16
Foxo1	0.351384	0.89335	2.54238	8.10072e-06	0.000306793	16
Atp2b4	0.18866	0.478882	2.53834	0.000593576	0.0129906	16
Pitpnc1	0.560795	1.4189	2.53016	3.94007e-08	2.36404e-06	16
Tspo	0.446088	1.11893	2.50831	1.67341e-06	7.44669e-05	16
Snx2	0.329278	0.82156	2.49503	6.87001e-05	0.002061	16
Igtp	0.261074	0.647016	2.47829	0.000185959	0.00479719	16
Tmem251	0.214995	0.531018	2.46991	0.000872726	0.0180634	16
Ptpn9	0.191192	0.467583	2.44562	0.00180601	0.0330276	16
Ahr	0.397217	0.967578	2.43589	1.40745e-05	0.000507824	16
Runx2	0.174854	0.423992	2.42483	0.00211568	0.037534	16
Dgka	0.439599	1.06547	2.42373	6.12928e-06	0.000237177	16
Gbp7	0.627199	1.52	2.42347	4.48297e-08	2.6599e-06	16
Tecpr1	0.288773	0.698589	2.41916	0.000357322	0.00836886	16
Sesn3	0.275892	0.66679	2.41685	0.000503399	0.0112947	16
Gbp10|Gbp6|Gbp9	0.274084	0.658068	2.40097	0.0004798	0.0108107	16
Ssh2	0.453706	1.08918	2.40063	4.66782e-06	0.000184638	16
Klk8	0.330122	0.79091	2.39581	6.97071e-05	0.00206992	16
Nfkb1	0.66597	1.59314	2.39221	5.12642e-08	2.93429e-06	16
Prkcq	0.433515	1.03686	2.39176	1.10561e-05	0.000407171	16
Znrf1	0.70155	1.67599	2.38898	1.77896e-08	1.1176e-06	16
Lpxn	0.208755	0.49759	2.38361	0.00165186	0.0308424	16
Rapgef6	0.415484	0.988703	2.37964	2.81942e-05	0.00095941	16
Degs1	0.270448	0.643007	2.37756	0.00044069	0.0100999	16
Rnf213	0.280474	0.660694	2.35564	0.000569777	0.0126249	16
Ptpn22	0.322537	0.754587	2.33954	0.000236953	0.00599682	16
Ctsd	0.498921	1.16581	2.33666	7.0155e-06	0.000267591	16
Ctdsp1	0.27267	0.634997	2.32881	0.000462227	0.0105483	16
Ifi35	0.2368	0.550429	2.32445	0.00140082	0.0271324	16
Galnt10	0.232395	0.539242	2.32037	0.000778809	0.0162455	16
Aida	0.241379	0.559858	2.31941	0.00156355	0.0296076	16
Zyx	0.538331	1.24701	2.31643	2.7121e-06	0.000114036	16
Ltb	0.558058	1.29059	2.31265	1.18669e-06	5.41618e-05	16
Nampt	0.255899	0.58853	2.29985	0.00243516	0.042496	16
Itgal	0.674371	1.54286	2.28786	4.18043e-07	2.14086e-05	16
Tapbp	0.434747	0.987675	2.27184	3.65502e-05	0.00122754	16
Capns1	0.896102	2.0355	2.2715	6.17015e-09	4.22418e-07	16
Rftn1	0.339969	0.761616	2.24025	0.000625377	0.0135752	16
Pitpnm1	0.238296	0.533762	2.23991	0.00289765	0.0488122	16
Arhgef1	0.636382	1.42497	2.23917	1.10488e-06	5.08625e-05	16
Cyth1	0.236604	0.526658	2.2259	0.00276399	0.0472449	16
Prr13	0.430115	0.953224	2.21621	0.00012619	0.00351477	16
Apobec3	0.645338	1.41781	2.19701	4.16282e-06	0.000165891	16
Gramd1a	0.427527	0.932715	2.18165	0.000115475	0.00327998	16
Ccnd2	1.67841	3.63217	2.16406	2.07734e-13	2.17509e-11	16
Pik3r1	0.491405	1.06175	2.16065	6.52778e-05	0.00198059	16
Ly6e	3.59599	7.73885	2.15208	0	0	16
Sec11c	0.521075	1.12129	2.15188	3.78143e-05	0.00126205	16
Trps1	0.282881	0.608715	2.15184	0.00131784	0.0259884	16
Ehmt2	0.289873	0.61761	2.13063	0.00244423	0.0425153	16
Sirt2	0.295862	0.630153	2.12989	0.0027353	0.0472449	16
Os9	0.367303	0.77898	2.12081	0.000640679	0.0138511	16
Rnf166	0.3082	0.65237	2.11671	0.00193876	0.0348125	16
Gpr171	0.322256	0.677665	2.10288	0.00143218	0.0276096	16
Isg15	0.321371	0.67002	2.08488	0.00140235	0.0271324	16
Sh2d2a	0.491132	1.01938	2.07558	0.000121982	0.00342835	16
Lgals3bp	0.493735	1.02476	2.07552	0.000130738	0.00359866	16
Aebp2	0.446436	0.924919	2.07178	0.000269836	0.00660974	16
Lrp10	0.410702	0.849037	2.06728	0.000430656	0.00995542	16
Il2rg	1.14407	2.35253	2.05629	1.24054e-08	7.88627e-07	16
Adgrl1	0.392995	0.805696	2.05014	0.000931574	0.0190598	16
Skap1	0.637447	1.30312	2.04428	5.34054e-05	0.00167756	16
Cdk2ap2	0.512258	1.04456	2.03914	0.000275741	0.00672354	16
Tmem50a	0.788028	1.58622	2.0129	5.73092e-06	0.00022338	16
Ifi203	0.463554	0.932389	2.01139	0.000586449	0.0128874	16
Cd163l1	0.962409	1.92592	2.00115	1.40419e-06	6.30116e-05	16
H2-Aa	0.151375	23.1734	153.086	0	0	17
Cd74	0.128966	19.2818	149.51	0	0	17
H2-Ab1	0.176864	21.4558	121.312	0	0	17
H2-Eb1	0.136375	13.0237	95.499	0	0	17
Cst3	0.528002	34.211	64.7934	0	0	17
Irf8	0.142929	5.11539	35.7898	0	0	17
Plbd1	0.107326	3.80141	35.4194	0	0	17
Mpeg1	0.117013	3.64834	31.1789	0	0	17
Id2	0.410923	7.92011	19.2739	0	0	17
Ctss	0.2078	3.74643	18.029	0	0	17
Ifi205|Mnda	0.176822	3.11749	17.6306	0	0	17
Ly86	0.138421	2.03763	14.7206	0	0	17
Ifi30	0.210227	3.08901	14.6937	0	0	17
Psap	0.570964	7.49792	13.132	0	0	17
Ly6a	0.180023	2.35533	13.0836	0	0	17
Kctd14	0.150379	1.68127	11.1802	0	0	17
Irf7	0.17475	1.92652	11.0245	0	0	17
Napsa	0.202116	2.17417	10.7571	0	0	17
Myadm	0.175796	1.79535	10.2126	0	0	17
Flt3	0.14213	1.42417	10.0202	0	0	17
Wdfy4	0.219161	2.18364	9.96367	0	0	17
Alox5ap	0.261514	2.49999	9.55969	0	0	17
Hck	0.113846	1.08574	9.53695	0	0	17
Ccnd1	0.153417	1.45655	9.49407	0	0	17
Ly6c2	0.145586	1.14245	7.84728	0	0	17
Evi2a	0.202783	1.51949	7.49317	0	0	17
Fgd2	0.17388	1.29685	7.45831	0	0	17
Slfn2	0.248363	1.81168	7.2945	0	0	17
Ptms	0.252428	1.73983	6.89238	0	0	17
Oasl2	0.166629	1.14174	6.85195	0	0	17
Isg15	0.321933	2.1899	6.80235	0	0	17
Tifab	0.130712	0.86769	6.63817	0.000594193	0.0459854	17
Cd9	0.201584	1.33368	6.61602	0	0	17
Extl3	0.191517	1.24687	6.51052	0	0	17
Unc93b1	0.203394	1.31205	6.45076	0	0	17
Pip4k2a	0.375672	2.13235	5.67611	0	0	17
Efhd2	0.412238	2.29548	5.56834	0	0	17
Hhex	0.194191	1.05673	5.4417	0.000521977	0.0409905	17
Isg20	0.227427	1.22859	5.40214	0	0	17
Man2b1	0.479402	2.22306	4.63714	0	0	17
Ifi203	0.465669	2.09787	4.50507	0	0	17
Mycbp2	0.833987	3.7488	4.49503	0	0	17
Trim30a	0.376648	1.64805	4.37559	0	0	17
Bst2	0.406889	1.75498	4.31317	0	0	17
Cbfa2t3	0.547697	2.28274	4.1679	0	0	17
Lsp1	1.25174	4.64506	3.71089	0	0	17
H2-D1|H2-K1	1.18975	4.34859	3.65506	0	0	17
Stat1	0.597035	2.11814	3.54777	0	0	17
Arhgdia	0.900807	2.78654	3.09339	0	0	17
S100a11	0.829295	2.42761	2.92731	0	0	17
Ly6e	3.62626	10.5526	2.91005	0	0	17
Laptm5	2.2501	6.03164	2.6806	0	0	17
Gdi2	1.37189	3.43088	2.50085	0	0	17
B2m	3.42045	8.43882	2.46716	0	0	17
Gpx1	2.01233	4.9225	2.44617	0	0	17
Gnai2	2.23626	5.35501	2.39463	0	0	17
Arpc2	2.66256	5.76034	2.16346	0	0	17
Ucp2	2.13654	4.53332	2.1218	0	0	17
Cd63	0.151783	3.38975	22.333	0	0	18
Fcgr3	0.143642	2.60852	18.1599	0	0	18
Ifitm1	1.20843	18.5213	15.3268	0	0	18
Alox5ap	0.25952	3.78816	14.5968	0	0	18
Homer2	0.175444	1.91098	10.8922	0	0	18
Anxa1	0.134436	1.39819	10.4004	0	0	18
Tyrobp	0.250019	2.48796	9.95106	0	0	18
Apoe	0.359086	3.368	9.37937	0	0	18
Emilin2	0.181576	1.69647	9.34306	0	0	18
Scin	0.209373	1.50813	7.20308	0	0	18
Il18rap	0.150449	1.07052	7.11548	0	0	18
Gpr183	0.15958	1.07256	6.72114	0	0	18
Fgl2	0.204226	1.19387	5.84584	0	0	18
Itgb7	0.301694	1.43881	4.76912	0	0	18
Man2b1	0.479641	2.06866	4.31293	0	0	18
Ccr2	0.397305	1.64358	4.13682	0	0	18
Id2	0.420495	1.73713	4.13117	0	0	18
Lmo4	0.538059	2.17741	4.04678	0	0	18
Srgn	2.42698	9.26422	3.81719	0	0	18
Serinc3	1.36066	3.38859	2.49041	0	0	18
Itm2b	1.76795	4.1835	2.3663	0	0	18
Rsad2	0.128703	4.06824	31.6096	0	0	19
Ifit1	0.15536	3.50482	22.5593	0	0	19
Isg15	0.303904	5.50878	18.1267	0	0	19
Ifit3|Ifit3b	0.111016	1.97426	17.7835	0	0	19
Oasl2	0.160287	2.1137	13.187	0	0	19
Cmpk2	0.149758	1.66066	11.0889	0	0	19
Iigp1	0.11285	1.04417	9.25269	0	0	19
Usp18	0.156388	1.40639	8.99298	0	0	19
Irgm1	0.243658	2.06731	8.48447	0	0	19
Mx1	0.112834	0.851078	7.54277	5.16611e-07	8.62095e-05	19
Rtp4	0.235039	1.68263	7.15892	0	0	19
Isg20	0.22403	1.45426	6.49134	0	0	19
Oasl1	0.115569	0.748208	6.4741	4.59484e-06	0.000681568	19
Samd9l	0.151911	0.983033	6.4711	2.04075e-07	3.63253e-05	19
Irf7	0.173797	1.0846	6.24063	0	0	19
Pydc3	0.121172	0.752331	6.20877	6.86016e-06	0.000974781	19
Ly6a	0.179716	1.09276	6.08052	0	0	19
Parp14	0.195215	1.1554	5.91861	0	0	19
Igtp	0.25984	1.51698	5.83815	0	0	19
Bcl11a	0.387064	2.21597	5.72507	0	0	19
Ifi47	0.381509	2.16111	5.66464	0	0	19
Trim30a	0.371908	2.04028	5.48598	0	0	19
Xaf1	0.2174	1.08719	5.0009	3.58098e-07	6.16853e-05	19
Rnf213	0.279785	1.38716	4.95795	0	0	19
Stat1	0.590204	2.87494	4.8711	0	0	19
Irgm2	0.154233	0.748385	4.85231	5.11434e-05	0.00650252	19
BC094916|Pyhin1	0.142798	0.668364	4.6805	0.000146786	0.0170399	19
Ifi203	0.461376	2.15741	4.67603	0	0	19
Gbp7	0.627848	2.66394	4.24297	0	0	19
Lgals3bp	0.493052	1.97029	3.99612	0	0	19
Slfn8|Slfn9	0.279279	1.08375	3.88053	2.95304e-05	0.00384616	19
Mycn	0.330764	1.25491	3.79399	1.26954e-05	0.00169483	19
Themis2	0.202818	0.746301	3.67967	0.000436654	0.0423951	19
Cd34	0.297563	1.07723	3.62017	5.73869e-05	0.00712665	19
Eif2ak2	0.271593	0.967021	3.56055	8.76308e-05	0.0106352	19
Bst2	0.404879	1.42364	3.51621	1.14914e-05	0.00157344	19
Hmga2	0.47995	1.67643	3.49293	8.00845e-07	0.00012578	19
Pou2f2	0.244623	0.845666	3.45702	0.000493543	0.0470629	19
Tmem176b	0.29793	1.01278	3.39939	0.000212384	0.0236277	19
Ifitm3	0.300052	0.987883	3.29237	0.000227375	0.0242836	19
Pml	0.315455	0.994671	3.15314	0.000359929	0.0369619	19
Pnp	0.620035	1.93125	3.11475	1.44694e-06	0.000220762	19
Mndal	0.679705	2.11208	3.10735	7.34367e-07	0.000118834	19
Epsti1	0.399478	1.23174	3.08338	0.00011139	0.0132183	19
Etv6	0.402897	1.11725	2.77305	0.000380675	0.0383548	19
Ccnd2	1.68704	4.3476	2.57706	0	0	19
Aldh2	0.582973	1.44081	2.47148	0.000356512	0.0369619	19
Plac8	2.42954	5.40195	2.22344	0	0	19
H2afy	2.618	5.41127	2.06695	0	0	19
Mid1	0.589802	1.96468	3.33109	0	0	20
Igfbp4	1.3976	4.62926	3.3123	0	0	20
Egr1	0.288919	0.815527	2.82269	5.01365e-13	1.33864e-10	20
Cd28	0.473731	1.33186	2.81144	7.82189e-21	3.48074e-18	20
Ifngr2	0.341494	0.95037	2.78298	3.19885e-15	1.13879e-12	20
Tox2	0.280739	0.757832	2.69942	7.50191e-12	1.74175e-09	20
Nr4a3	0.363813	0.97723	2.68608	1.4292e-14	4.76997e-12	20
Nr3c1	0.688017	1.77267	2.57649	1.93953e-23	1.29464e-20	20
Ccr9	1.9546	5.01893	2.56775	0	0	20
Nr4a1	0.869716	2.17016	2.49525	6.40667e-27	4.88737e-24	20
S1pr1	0.208532	0.509873	2.44506	1.41087e-07	1.36983e-05	20
St6gal1	0.385155	0.931464	2.41841	3.24854e-12	7.88508e-10	20
Hey1	0.168311	0.405477	2.40909	1.00749e-05	0.000625583	20
Crem	0.298172	0.699572	2.3462	6.99275e-09	8.89078e-07	20
Itk	0.390717	0.899229	2.30149	1.8993e-10	2.98302e-08	20
Blk	0.405939	0.926486	2.28233	2.29957e-10	3.50848e-08	20
Arl4c	0.464388	1.05734	2.27684	1.01279e-11	2.25347e-09	20
Rnf125	0.341752	0.769832	2.2526	7.17509e-09	8.91046e-07	20
Tcrg-C4	1.03327	2.28765	2.21398	1.92105e-22	9.3258e-20	20
Aff4	0.50097	1.0984	2.19254	1.37346e-11	2.7164e-09	20
Chd7	0.536804	1.14423	2.13156	6.23981e-11	1.11069e-08	20
Rgs2	1.67764	3.55841	2.12108	4.88563e-31	5.21786e-28	20
Skil	0.246139	0.521136	2.11724	1.1149e-05	0.000676541	20
Tmsb10	2.85981	6.02082	2.10532	0	0	20
Tnfsf11	0.286759	0.591351	2.06219	7.69418e-06	0.000495023	20
Cd247	0.550253	1.13043	2.05438	1.84816e-10	2.98302e-08	20
Cytip	0.630697	1.2905	2.04614	1.26763e-11	2.70765e-09	20
Camk4	0.550824	1.1251	2.04258	4.71167e-10	6.80009e-08	20
Etv5	0.452821	0.923397	2.03921	9.81114e-09	1.16426e-06	20
Spsb1	0.178378	0.359845	2.01732	0.000526777	0.0187533	20
Camk2d	0.419691	0.84434	2.01181	7.76291e-08	8.12822e-06	20
Lmo4	0.512106	6.65577	12.9969	0	0	21
Icos	0.271442	3.48311	12.8319	0	0	21
Id2	0.401358	4.96745	12.3766	0	0	21
Arg1	0.104795	1.19605	11.4132	0	0	21
Cxcr6	0.162773	1.43488	8.81522	0	0	21
Rora	0.328521	2.73271	8.31821	0	0	21
Gclc	0.281602	2.2883	8.12601	0	0	21
Homer2	0.173542	1.16237	6.69791	0	0	21
Mdfic	0.162515	1.07981	6.64438	0	0	21
Il17rb	0.232503	1.31874	5.67194	0	0	21
Itgb3	0.212637	1.10274	5.18603	3.17591e-07	9.9761e-05	21
Jag1	0.116451	0.581221	4.99111	9.52686e-05	0.0130445	21
Fgl2	0.202226	0.963375	4.76386	8.6264e-07	0.000209386	21
Gnaq	0.213285	0.992974	4.65561	1.64112e-06	0.000350542	21
Gsto1	0.393077	1.68044	4.2751	0	0	21
Il1rl1	0.144673	0.583013	4.02988	0.000453124	0.0493812	21
Fam129a	0.247743	0.97772	3.94651	3.81687e-05	0.00582345	21
Ccr2	0.394308	1.45614	3.69291	3.46247e-07	0.00010272	21
Gpr65	0.398282	1.46013	3.66608	4.03267e-07	0.000113339	21
Ero1l	0.301259	1.055	3.50196	2.29681e-05	0.00371665	21
Lpar6	0.258721	0.900669	3.48124	5.96602e-05	0.00851009	21
Atp2b1	0.439084	1.408	3.20667	6.4494e-06	0.00118758	21
Socs1	0.463369	1.44377	3.11581	4.40363e-06	0.000870941	21
Mllt6	0.343255	1.05619	3.07699	0.000101852	0.0135972	21
Itgb7	0.300738	0.885868	2.94565	0.00027082	0.0307698	21
Lsp1	1.24641	3.5258	2.82876	0	0	21
Bcl2	0.945629	2.60186	2.75146	0	0	21
Samhd1	0.541456	1.46899	2.71303	1.53414e-05	0.00264268	21
Gata3	1.09611	2.86876	2.61722	0	0	21
Rbms1	0.621043	1.61715	2.60393	4.43017e-05	0.00657142	21
Itm2b	1.76231	3.78253	2.14635	4.7524e-07	0.000126889	21
Cnot6l	0.904146	1.90276	2.10448	0.000204546	0.0242728	21
Il2rg	1.15052	2.33667	2.03096	0.00015021	0.018654	21
Xcl1	0.401262	16.2558	40.5117	0	0	22
Irf8	0.147101	1.28365	8.72634	0	0	22
Tnfrsf9	0.18214	1.56393	8.58642	0	0	22
Klra10|Klra3|Klra5|Klra6|Klra8|Klra9	0.206963	1.35246	6.53477	0	0	22
Lta	0.117552	0.761184	6.47529	3.43385e-05	0.0107863	22
Pou2f2	0.243164	1.49639	6.15382	0	0	22
Ltb	0.55912	2.5596	4.5779	0	0	22
Ccnd2	1.68103	7.08462	4.21445	0	0	22
Cd2	0.269447	1.12626	4.1799	0.000123511	0.0274813	22
Rbpj	0.381141	1.52872	4.0109	1.21402e-05	0.0040518	22
Hivep3	0.629718	2.44391	3.88095	0	0	22
Cd44	0.323831	1.183	3.65313	0.000149763	0.0319895	22
Nkg7	0.497591	1.66433	3.34478	6.82782e-05	0.0202559	22
Zfp36l1	0.705575	2.35056	3.33141	0	0	22
Nfkb1	0.671205	1.94445	2.89695	7.95854e-05	0.0223677	22
Nr4a2	0.54207	1.5681	2.8928	0.000176773	0.0363065	22
Dusp2	0.745309	2.04175	2.73946	0.000106074	0.0257469	22
Srgn	2.4254	6.35353	2.61958	0	0	22
Nfkbia	0.792601	2.05954	2.59846	8.59207e-05	0.0229408	22
H2-D1|H2-K1	1.18926	2.92563	2.46004	7.84324e-06	0.00279219	22
Il17f	0.148059	3.47207	23.4507	0	0	23
Il17a	0.11262	1.3485	11.9739	0	0	23
Maf	0.360736	3.5334	9.79496	0	0	23
Vdr	0.137223	0.979408	7.13735	2.27788e-21	4.50513e-19	23
Ckb	0.163362	0.938999	5.74797	4.82966e-18	8.59679e-16	23
Rorc	0.160504	0.92133	5.74023	1.53091e-17	2.63712e-15	23
Dusp1	0.483439	2.73878	5.6652	0	0	23
Nfkbid	0.221673	1.24993	5.6386	0	0	23
Nr4a1	0.854486	4.63145	5.42016	0	0	23
Egr1	0.286631	1.52424	5.31778	0	0	23
Blk	0.39764	2.07518	5.21873	0	0	23
Zfp36	0.375565	1.93314	5.1473	0	0	23
Mid1	0.595653	2.93716	4.93099	0	0	23
Cd163l1	0.924643	4.48293	4.84828	0	0	23
Xlr4a|Xlr4b|Xlr4c	0.251976	1.14029	4.52539	5.14141e-17	8.07504e-15	23
Furin	0.19717	0.85881	4.35568	8.1962e-13	9.31227e-11	23
Rgs1	0.28721	1.23506	4.30021	2.36108e-17	3.94006e-15	23
Ccr9	1.95406	8.19505	4.19386	0	0	23
Klf6	0.580297	2.3856	4.111	0	0	23
Coro2b	0.143894	0.582213	4.04611	1.56834e-08	1.16319e-06	23
Tnfsf11	0.283578	1.13915	4.01706	3.85815e-15	4.90537e-13	23
Tnfaip3	0.683606	2.65557	3.88464	0	0	23
Sgip1	0.205385	0.76864	3.74243	6.02418e-10	5.10621e-08	23
Ppp1r15a	0.229052	0.844984	3.68905	1.79427e-10	1.68095e-08	23
Cd69	0.360317	1.31826	3.65862	9.15922e-16	1.27652e-13	23
Sla	0.371983	1.34687	3.62079	9.32289e-16	1.27652e-13	23
Ifngr1	0.652893	2.34646	3.59395	0	0	23
Nr4a2	0.527589	1.85571	3.51734	0	0	23
Naga	0.150779	0.528764	3.50687	5.05601e-07	2.87224e-05	23
Dpp10	0.245624	0.831723	3.38616	1.06068e-09	8.58185e-08	23
Klf4	0.477134	1.58482	3.32154	2.47789e-16	3.5762e-14	23
Mettl21e	0.286786	0.931297	3.24735	5.11122e-10	4.40224e-08	23
Sox13	0.855334	2.73698	3.1999	0	0	23
Calca	0.113561	0.356676	3.14084	6.2569e-05	0.00247495	23
Rora	0.330561	1.01575	3.0728	2.95388e-10	2.62895e-08	23
Zfp36l1	0.691663	2.12089	3.06637	3.7083e-19	7.07226e-17	23
Dusp5	0.514638	1.55675	3.02493	2.4102e-14	2.99313e-12	23
Zap70	0.414083	1.24298	3.00178	1.98584e-11	2.07929e-09	23
Rab27a	0.567698	1.69087	2.97846	3.15183e-15	4.10507e-13	23
Klf2	0.456231	1.35177	2.96292	2.99661e-12	3.33373e-10	23
Prrt1	0.201911	0.59785	2.96096	6.00679e-06	0.000299778	23
Slc16a6	0.275032	0.813866	2.95917	5.11936e-08	3.46043e-06	23
Trdc	1.87119	5.51772	2.94877	0	0	23
Fam167a	0.196699	0.570914	2.90248	1.1353e-05	0.000537506	23
Tox2	0.286368	0.828126	2.89182	4.43182e-08	3.03409e-06	23
Vmn2r53|Vmn2r54|Vmn2r55|Vmn2r56	0.152871	0.439142	2.87263	6.95879e-05	0.00269275	23
Rasgrp1	0.57622	1.62817	2.8256	1.4821e-13	1.75876e-11	23
Clk1	0.741107	2.09339	2.82468	6.18341e-17	9.43412e-15	23
Camk4	0.553042	1.54814	2.79933	5.39749e-13	6.26578e-11	23
Camk2d	0.421229	1.16469	2.76499	8.15043e-10	6.69589e-08	23
Ero1l	0.29781	0.820192	2.75408	3.11172e-07	1.88825e-05	23
Ier2	0.380173	1.04245	2.74205	1.61136e-08	1.17872e-06	23
Map1b	0.125188	0.340413	2.71921	0.00155794	0.0392424	23
Dgat1	0.20671	0.558678	2.70271	2.44451e-05	0.00106128	23
Tubb2a|Tubb2b	0.483722	1.29661	2.68048	1.99124e-10	1.83331e-08	23
Akirin2	0.347075	0.925296	2.66598	7.68324e-08	5.00347e-06	23
Atf6	0.225913	0.594897	2.6333	1.32445e-05	0.000615005	23
S100a4	0.391326	1.02384	2.61632	3.5008e-08	2.45977e-06	23
Grk4	0.174693	0.455543	2.60769	0.000355285	0.0110949	23
St6gal1	0.391512	1.01861	2.60174	3.5775e-08	2.48102e-06	23
Snhg14	0.465208	1.201	2.58165	3.80774e-09	2.99019e-07	23
Ptgs2	0.158	0.406777	2.57454	0.00029149	0.00949119	23
Cd247	0.554505	1.40844	2.54	2.42062e-10	2.19087e-08	23
Tecpr1	0.287118	0.716605	2.49585	1.02352e-05	0.000492395	23
Ppp1r16b	0.389127	0.970582	2.49426	2.34525e-07	1.45623e-05	23
Chd7	0.542425	1.34849	2.48604	1.62102e-09	1.29197e-07	23
Cxcr6	0.165408	0.41095	2.48447	0.000493217	0.0147181	23
Ccr2	0.391667	0.960796	2.4531	2.6619e-07	1.63386e-05	23
Cwc25	0.235168	0.572796	2.43569	0.000195178	0.00676788	23
Ltb	0.554899	1.33769	2.4107	4.06006e-09	3.14213e-07	23
Il27ra	0.218646	0.523499	2.39427	0.000422719	0.0130146	23
Map4k2	0.337457	0.805948	2.3883	4.81723e-06	0.000244991	23
Myo6	0.45696	1.08722	2.37924	4.02619e-07	2.33694e-05	23
Endou	0.400682	0.949429	2.36953	1.41396e-06	7.70463e-05	23
Tob2	0.393815	0.932002	2.3666	2.14824e-06	0.000115875	23
Itgal	0.670825	1.58387	2.36108	6.34425e-10	5.29348e-08	23
Fryl	0.383041	0.897619	2.3434	5.70101e-06	0.000287202	23
Cd6	0.201936	0.471782	2.33629	0.000915928	0.0245782	23
Icos	0.281397	0.652799	2.31985	7.8551e-05	0.00300437	23
Heg1	0.396977	0.918952	2.31487	2.40914e-06	0.000128648	23
AI838599	0.196485	0.453256	2.30682	0.000731897	0.0205702	23
Arhgap25	0.247272	0.567632	2.29558	0.000156382	0.00545804	23
Spsb1	0.180168	0.412656	2.29039	0.00160823	0.0403189	23
Lipa	0.237461	0.541946	2.28225	0.000471741	0.0143948	23
Ap3s1	0.408262	0.930739	2.27976	3.97568e-06	0.000206118	23
Fam129a	0.246932	0.562574	2.27826	0.000339973	0.0107423	23
Rltpr	0.300036	0.679793	2.26571	0.00011792	0.00431296	23
Itm2b	1.74241	3.94442	2.26377	0	0	23
Etv5	0.457837	1.03259	2.25537	1.28248e-06	7.06025e-05	23
Ano6	0.505051	1.13722	2.25169	4.91656e-07	2.82306e-05	23
Crem	0.304106	0.669832	2.20263	0.00013661	0.0048311	23
Osbpl3	0.218018	0.479186	2.19791	0.000884497	0.0239757	23
Ccnl1	0.727916	1.59551	2.19189	1.68784e-08	1.21798e-06	23
Nrip1	0.54359	1.18407	2.17824	7.65881e-07	4.30506e-05	23
Ets1	1.08144	2.33955	2.16336	6.78943e-12	7.25112e-10	23
Rcbtb2	0.321981	0.696351	2.16271	0.00021277	0.00728329	23
Slc9a9	0.304933	0.651715	2.13724	0.00042407	0.0130146	23
Ucp2	2.10848	4.49784	2.13321	0	0	23
Csrnp1	0.315681	0.673374	2.13309	0.000314208	0.0101689	23
Gstp1|Gstp2	0.273928	0.582921	2.12801	0.00066694	0.0192511	23
Ilvbl	0.361211	0.762167	2.11003	0.000106851	0.00393505	23
Tor1aip1	0.317191	0.665045	2.09667	0.000322893	0.010387	23
Akirin1	0.405773	0.837631	2.06428	9.76486e-05	0.00364646	23
Mafg	0.321361	0.655706	2.0404	0.000671694	0.0192841	23
Gata3	1.08927	2.22246	2.04032	4.75543e-10	4.16295e-08	23
Itgae	0.325952	0.664114	2.03746	0.000412962	0.012821	23
Pnrc1	0.817377	1.66252	2.03397	6.84285e-08	4.5676e-06	23
Fmnl1	0.475202	0.964273	2.02918	5.57761e-05	0.0022564	23
Mllt6	0.341943	0.689331	2.01592	0.000554716	0.0163091	23
Uhrf1bp1l	0.32518	0.655522	2.01587	0.00108308	0.0287743	23
Ypel3	0.386489	0.77341	2.00112	0.000330773	0.0105768	23
Tcf19	0.284259	0.5687	2.00064	0.00132507	0.0346856	23
Akr1c18	0.13169	13.2666	100.741	0	0	24
Itm2a	0.329325	2.25065	6.83414	0	0	24
Inpp4b	0.220093	1.34606	6.1159	0	0	24
Nrgn	1.01769	5.9411	5.83783	0	0	24
Id3	0.421789	1.75764	4.16711	0	0	24
Hivep3	0.633569	2.52874	3.99127	0	0	24
Cytip	0.646958	2.24582	3.47135	0	0	24
Lef1	1.3586	4.39845	3.2375	0	0	24
Erdr1	1.10911	2.98457	2.69097	0	0	24
Igfbp4	1.48257	3.57356	2.41038	0	0	24
Cyp1a1	0.130982	12.4539	95.081	0	0	25
Penk	0.10985	5.99098	54.5379	0	0	25
Gal	0.112125	4.11314	36.6835	0	0	25
Tnfrsf9	0.185694	2.50611	13.4959	0	0	25
Rora	0.338419	4.3812	12.9461	0	0	25
Hey1	0.174051	2.23851	12.8612	0	0	25
Cbarp	0.227112	2.23851	9.8564	0	0	25
Acsl3	0.297835	2.23851	7.51592	0	0	25
Tet2	0.16879	1.16873	6.92419	0	0	25
Rad51	0.288941	1.97096	6.82133	0	0	25
Plekhf2	0.226197	1.43608	6.34878	0	0	25
Naa30	0.233932	1.43608	6.13887	0	0	25
Slu7	0.284462	1.70349	5.98846	0	0	25
Cd81	0.336743	1.97096	5.85303	0	0	25
Rab8b	0.385126	2.23851	5.8124	0	0	25
Tusc3	0.203671	1.16873	5.73832	0	0	25
Nrgn	1.0208	5.72252	5.6059	0	0	25
Phtf1	0.256308	1.43608	5.60293	0	0	25
Cpne1|Gm28036	0.365621	1.97096	5.39073	0	0	25
Phc2	0.33894	1.70349	5.02593	0	0	25
Ncapg2	0.286297	1.43608	5.01603	0	0	25
Ier5	0.296481	1.43608	4.84374	0	0	25
Mthfd2	0.367805	1.70349	4.6315	0	0	25
Il21r	0.311446	1.43608	4.61099	0	0	25
Actr1b	0.380104	1.70349	4.48164	0	0	25
Irf1	0.380557	1.70349	4.47631	0	0	25
Rbpj	0.38428	1.70349	4.43293	0	0	25
Sde2	0.324823	1.43608	4.4211	0	0	25
Ddx27	0.5113	2.23851	4.37807	0	0	25
Pmepa1	0.405407	1.70349	4.20192	0	0	25
Dhfr	0.561862	2.23851	3.98409	0	0	25
Rgs2	1.72665	6.79676	3.93638	0	0	25
Gyg	0.501454	1.97096	3.9305	0	0	25
Qdpr	0.433432	1.70349	3.93023	0	0	25
Sf1	1.33444	5.1858	3.88613	0	0	25
Ube2r2	1.12741	3.84513	3.41059	0	0	25
Ikzf2	1.47078	4.91753	3.34349	0	0	25
Chchd3	0.698735	2.23851	3.20366	0	0	25
Shmt2	0.875067	2.77379	3.1698	0	0	25
Odc1	0.896004	2.77379	3.09573	0	0	25
Atp5e	0.891385	2.50611	2.81148	0	0	25
Prkar1a	1.77601	4.91753	2.76886	0	0	25
Mcm5	1.03164	2.77379	2.68872	0	0	25
Atp5d	1.1807	3.04153	2.57604	0	0	25
Eif4b	1.60749	4.11314	2.55873	0	0	25
H3f3b	3.91929	9.75638	2.48933	0	0	25
Eif1	3.23137	7.60314	2.35291	0	0	25
Mcm6	1.98721	4.3812	2.2047	0	0	25
Ywhaz	2.18452	4.64933	2.12831	0	0	25
Scd2	2.18735	4.64933	2.12555	0	0	25
Lmo4	0.53256	9.19438	17.2645	0	0	26
Id2	0.41875	4.49434	10.7327	0	0	26
Rora	0.337657	2.50744	7.42602	0	0	26
Ifitm2	0.460731	3.25287	7.06023	0	0	26
Cd163l1	0.96678	6.53122	6.75565	0	0	26
S100a4	0.39763	2.66666	6.70639	0	0	26
Icos	0.284847	1.88799	6.62808	0	0	26
Cd7	0.238783	1.34562	5.63533	0	0	26
Ahr	0.401205	2.18522	5.44664	0	0	26
Rftn1	0.342847	1.73661	5.06527	0	0	26
Lbh	0.474058	2.24413	4.73386	0	0	26
Tcrg-C4	1.06385	4.47464	4.20611	0	0	26
Igfbp4	1.48024	6.08226	4.10896	0	0	26
Flna	0.723802	2.25677	3.11794	0	0	26
Itm2b	1.76844	5.26397	2.97662	0	0	26
Tagln2	0.988238	2.86516	2.89926	0	0	26
Selplg	1.18872	3.43749	2.89175	0	0	26
Ikzf1	1.13549	3.19051	2.8098	0	0	26
Itga4	1.25966	3.38482	2.68709	0	0	26
Lsp1	1.25523	3.14564	2.50603	0	0	26
Hbb-y	0.122726	8.35476	68.0764	0	0	27
Hba-x	0.109793	4.28668	39.0433	0	0	27
Hbb-bh1	0.109921	3.28654	29.8992	0	0	27
Hba-a1|Hba-a2	0.416358	7.82813	18.8014	0	0	27
Hdgfrp3	0.198018	1.73887	8.78137	0	0	27
Ifi205|Mnda	0.178986	1.27941	7.14812	0	0	27
H2-T3	0.53905	3.64814	6.76772	0	0	27
Fbln2	0.190936	1.19458	6.2564	0	0	27
Slc16a5	0.205174	1.20418	5.86908	0	0	27
Ldhb	0.313338	1.34961	4.3072	0.000101595	0.0246598	27
Ets2	0.300028	1.29029	4.30057	7.16537e-05	0.0182205	27
Apoe	0.361305	1.48478	4.1095	7.0488e-05	0.0182205	27
Btg1	0.673352	2.26309	3.36094	0	0	27
Rgcc	0.737579	2.46786	3.34589	0	0	27
Ctage5	0.645217	2.07807	3.22074	0	0	27
Lef1	1.35685	3.46882	2.55653	0	0	27
Klf4	0.483219	6.07241	12.5666	0	0	28
Cd8b1	0.140528	1.73751	12.3641	0	0	28
H2-Q1	0.164308	2.02381	12.3171	0	0	28
Ppp1r15a	0.23422	2.18782	9.34087	0	0	28
Rdh10	0.167113	1.54356	9.2366	0	0	28
Slc16a5	0.204864	1.80416	8.80661	0	0	28
Hdgfrp3	0.199277	1.54171	7.73652	0	0	28
Aff1	0.302098	2.21297	7.32532	0	0	28
Exoc3l4	0.129494	0.867453	6.69878	0.000569633	0.0440847	28
Ldhb	0.312872	2.06538	6.60136	0	0	28
Klf6	0.599223	3.88002	6.47508	0	0	28
Tcf4	0.361561	2.32948	6.44286	0	0	28
Apoe	0.360783	2.27131	6.29549	0	0	28
Gramd3	0.174982	1.08268	6.18739	0	0	28
Fbln2	0.191599	1.16778	6.09492	0	0	28
Trp53i11	0.665008	3.88731	5.84552	0	0	28
Isg15	0.322588	1.76636	5.4756	0	0	28
Trim30a	0.37603	2.04707	5.4439	0	0	28
Dpp10	0.251686	1.36986	5.44272	0	0	28
Bst2	0.406263	2.15932	5.31507	0	0	28
Btg2	0.512949	2.71196	5.287	0	0	28
Itpr2	0.413025	2.11938	5.13136	0	0	28
Chd9	0.290631	1.48362	5.10483	0	0	28
Kcnab2	0.582633	2.88443	4.95067	0	0	28
Akap9	0.436095	2.11959	4.86038	0	0	28
Tapt1	0.349616	1.68633	4.82337	0	0	28
Cmah	0.417346	1.99525	4.78081	0	0	28
Endou	0.405608	1.93778	4.77747	0	0	28
Tubb2a|Tubb2b	0.49195	2.15902	4.3887	0	0	28
Prkcsh	0.420307	1.74009	4.14004	0	0	28
Edem1	0.573859	2.28141	3.97555	0	0	28
Gsk3a	0.434278	1.69885	3.91189	0	0	28
Satb1	0.958776	3.5979	3.75259	0	0	28
Btg1	0.673944	2.51656	3.73408	0	0	28
Rgcc	0.738368	2.65021	3.58928	0	0	28
Stat1	0.59713	2.05646	3.4439	0	0	28
Gltscr2	0.856972	2.77382	3.23677	0	0	28
Tnrc6b	0.626044	2.02625	3.2366	0	0	28
Lef1	1.35673	4.38847	3.23459	0	0	28
Clk1	0.756486	2.43594	3.22008	0	0	28
Cd3e	0.976194	3.07749	3.15254	0	0	28
Tmed5	1.16364	3.58416	3.08013	0	0	28
Ubald2	0.773001	2.36683	3.06187	0	0	28
Gabarap	0.90075	2.53099	2.80986	0	0	28
Lat	1.34508	3.64404	2.70916	0	0	28
Lgals9	1.84066	4.88816	2.65565	0	0	28
Ubc	1.39484	3.69159	2.6466	0	0	28
Metap2	1.16809	2.97894	2.55027	0	0	28
Ptprc	1.66602	3.84901	2.3103	0	0	28
Ebf1	0.110281	5.81242	52.7056	0	0	29
Cd79b	0.188583	2.72895	14.4708	0	0	29
Ptgr1	0.328882	4.57495	13.9106	0	0	29
Erg	0.182867	1.74428	9.53851	0	0	29
Prep	0.313734	2.74418	8.74685	0	0	29
Atp1b1	0.219461	1.69207	7.71013	0	0	29
Ptp4a3	0.506027	3.7022	7.3162	0	0	29
B3gnt2|Gm28048	0.309368	2.22463	7.1909	0	0	29
Ighm	0.472473	3.34283	7.07517	0	0	29
Mef2c	0.206051	1.36916	6.64476	0	0	29
Cd37	0.386384	2.53623	6.56401	0	0	29
Ethe1	0.225805	1.45954	6.46373	0	0	29
Foxo1	0.354596	2.09245	5.90095	0	0	29
Bcl11a	0.392059	2.29586	5.8559	0	0	29
Pou2f2	0.245628	1.38642	5.6444	0	0	29
Atp1b3	1.38527	6.61494	4.77519	0	0	29
Cd81	0.335748	1.54858	4.61232	0	0	29
Sipa1	0.392192	1.79782	4.58403	0	0	29
Cd93	0.377674	1.68119	4.45143	0	0	29
Tcf4	0.363176	1.51665	4.17608	0	0	29
Ucp2	2.13359	7.51244	3.52103	0	0	29
Serinc3	1.35998	4.442	3.26622	0	0	29
Smarca4	1.02388	3.25505	3.17913	0	0	29
Arpc5	1.37808	3.40864	2.47348	0	0	29
Arl6ip1	1.65843	3.93222	2.37105	0	0	29
Ly6e	3.63199	7.657	2.10821	0	0	29
Hbb-bs	0.110595	846.622	7655.16	0	0	30
Hba-a1|Hba-a2	0.149277	916.038	6136.48	0	0	30
Hbb-bt	0.22493	469.896	2089.07	0	0	30
Car2	0.163897	5.79876	35.3805	0	0	30
Slc25a37	0.269255	6.75019	25.0698	0	0	30
Mt1	0.137886	3.42225	24.8193	0	0	30
Bpgm	0.197919	2.94729	14.8914	0	0	30
Slc48a1	0.256461	2.47245	9.64065	0	0	30
Gpx1	2.01212	17.2467	8.57142	0	0	30
Mkrn1	0.288889	2.47245	8.55847	0	0	30
Epb41	0.318281	2.47245	7.76814	0	0	30
E2f2	0.277987	1.99773	7.18641	0	0	30
Urod	0.258548	1.52312	5.89106	0	0	30
Bnip3l	0.785006	3.89732	4.9647	0	0	30
Prdx2	0.989445	4.84781	4.89952	0	0	30
Rnf10	0.521332	1.99773	3.83197	0	0	30
Ctsb	0.597284	1.99773	3.34469	0	0	30
Brd4	1.08109	3.42225	3.16556	0	0	30

## Sheet: Tab3-Adult_gd_24_clusters
GENE SYMBOL	Mean expression in other clusters	Mean expression in the cluster	fold change	p value	adjusted p value	cluster
Hbb-bt	0.23816	19.5989	82.293	0	0	1
Ier3	0.174591	0.685546	3.92659	7.83031e-12	1.22032e-09	1
Bex6	0.187587	0.561104	2.99116	2.14596e-07	1.56741e-05	1
Emilin2	0.155922	0.450323	2.88812	1.36142e-06	7.66179e-05	1
Kit	0.434877	1.15338	2.6522	6.63953e-12	1.07613e-09	1
Mpo	0.248048	0.650755	2.62351	2.27484e-07	1.61713e-05	1
Fut8	0.473877	1.23702	2.61043	2.588e-12	4.55937e-10	1
Eef2k	0.338306	0.838179	2.47758	2.63747e-08	2.48536e-06	1
Aff3	0.536192	1.29914	2.4229	3.73352e-11	5.21663e-09	1
Dusp1	0.196054	0.471348	2.40418	3.52031e-05	0.00134332	1
Ptpre	0.4314	1.03569	2.40078	3.32162e-09	3.54189e-07	1
Fgf3	0.138979	0.332892	2.39526	0.00105355	0.0218387	1
Clec4e	0.143636	0.344013	2.39503	0.000667946	0.0150362	1
Muc13	0.153316	0.360623	2.35215	0.000540178	0.0128753	1
Syk	0.22066	0.518423	2.34942	3.61918e-05	0.00135786	1
Atp13a2	0.365263	0.847245	2.31955	3.15895e-07	2.20691e-05	1
Tns3	0.218182	0.504822	2.31377	9.94592e-05	0.00310007	1
Ogfrl1	0.238858	0.549995	2.30261	3.54514e-05	0.00134332	1
Lcn4	0.180836	0.411884	2.27767	0.000293774	0.00772969	1
Tagln2	0.704348	1.59856	2.26956	3.89501e-12	6.57607e-10	1
Zfp36	0.328765	0.745584	2.26783	2.83724e-06	0.00015127	1
Fabp5	0.239452	0.539833	2.25445	7.13617e-05	0.00237014	1
Mycn	0.209638	0.471171	2.24755	0.00024144	0.00656586	1
Fgd2	0.159885	0.357867	2.23827	0.00245573	0.042343	1
Aldh2	0.512621	1.14352	2.23072	1.20115e-08	1.15883e-06	1
Bpifc	0.19897	0.440951	2.21617	0.000291227	0.00771275	1
Cpa3	0.888029	1.96749	2.21557	9.62442e-14	1.94991e-11	1
Dym	0.234216	0.51697	2.20723	0.000107887	0.00331179	1
Atp1b3	1.33197	2.93132	2.20074	1.80378e-19	7.30892e-17	1
Btk	0.156856	0.343942	2.19273	0.00141554	0.0270555	1
Ncf1	0.187078	0.409926	2.19121	0.000618757	0.0142302	1
Nme4	0.272308	0.5839	2.14427	6.94306e-05	0.00232506	1
Nfix	0.237859	0.509605	2.14246	0.000133305	0.00397407	1
Pim1	0.818292	1.75237	2.14149	1.14249e-11	1.65334e-09	1
Coro2a	0.649809	1.38135	2.12579	1.48161e-09	1.66763e-07	1
Wdfy4	0.206131	0.434201	2.10643	0.00116876	0.0234446	1
Trf	0.231197	0.486926	2.10611	0.000496714	0.012052	1
Gsto1	0.347736	0.722833	2.07868	4.67437e-05	0.00164701	1
Hes1	0.378699	0.784733	2.07218	8.49756e-06	0.000405084	1
Ifitm1	0.325589	0.669265	2.05555	4.55267e-05	0.00161819	1
Osbpl5	0.166346	0.339834	2.04293	0.00312404	0.049837	1
Sstr2	0.198795	0.402884	2.02663	0.00271042	0.0455711	1
Cbfa2t3	0.632888	1.27545	2.01529	8.3369e-08	6.75622e-06	1
Dpp4	0.451905	0.909923	2.01353	5.01111e-06	0.000257026	1
Idh2	0.392649	0.78636	2.00271	2.05326e-05	0.000848707	1
Ifitm1	0.222618	1.22453	5.50057	0	0	2
Mpo	0.19051	0.777747	4.08244	2.43982e-83	4.4937e-81	2
Ifitm3	0.15168	0.527777	3.47954	4.74951e-48	5.06447e-46	2
Gm10482	0.129425	0.435099	3.36179	4.98479e-38	3.10744e-36	2
Car2	0.171871	0.526605	3.06395	1.77146e-40	1.23758e-38	2
Ffar2	0.148765	0.42802	2.87717	2.37813e-30	1.04741e-28	2
Nrgn	0.717455	2.04977	2.857	0	0	2
Hhex	0.161681	0.454865	2.81335	3.33564e-31	1.51865e-29	2
Mef2c	0.1537	0.417768	2.71808	4.14621e-27	1.61543e-25	2
Mycn	0.180466	0.485657	2.69113	1.0962e-30	4.93533e-29	2
Gm7676	0.121248	0.317842	2.62143	1.07635e-19	2.76037e-18	2
Lmo2	0.122729	0.321296	2.61793	4.85259e-20	1.2768e-18	2
Spi1	0.139678	0.355584	2.54573	7.20182e-21	2.04068e-19	2
Egfl7	0.129696	0.32749	2.52506	2.55805e-19	6.32025e-18	2
Fgd2	0.140308	0.348047	2.4806	9.05007e-20	2.33572e-18	2
Bex6	0.166555	0.410643	2.46551	9.01291e-23	2.92163e-21	2
Cd33	0.132246	0.318893	2.41136	1.35874e-17	2.86751e-16	2
Tsc22d1	0.358964	0.858106	2.39051	1.88197e-43	1.55627e-41	2
Rgs18	0.170747	0.407432	2.38618	4.29721e-21	1.23528e-19	2
Kit	0.387408	0.922124	2.38024	3.0706e-46	2.89351e-44	2
Slc35d3	0.125258	0.2923	2.33358	2.57488e-15	4.45873e-14	2
Serpinb1a	0.352581	0.77777	2.20594	2.385e-33	1.17854e-31	2
H2-Ob	0.180239	0.394521	2.18888	1.41931e-17	2.97981e-16	2
Tifab	0.139026	0.303694	2.18444	5.00476e-14	7.65256e-13	2
Btk	0.141565	0.308036	2.17594	8.42887e-14	1.25565e-12	2
Pdgfrb	0.185296	0.402622	2.17285	1.55196e-17	3.2249e-16	2
Syk	0.200107	0.429889	2.14829	2.08994e-18	4.70468e-17	2
Wdfy4	0.186704	0.396961	2.12615	1.18275e-16	2.27134e-15	2
Coro2a	0.590003	1.24109	2.10353	1.46625e-47	1.48531e-45	2
Lcn4	0.164554	0.345952	2.10236	2.25404e-14	3.63879e-13	2
Rgs1	0.177734	0.371603	2.09078	5.60832e-15	9.58858e-14	2
Nme4	0.247777	0.516336	2.08388	2.86044e-20	7.62532e-19	2
BC035044	0.189111	0.39223	2.07407	1.08121e-15	1.94714e-14	2
Cd44	0.321309	0.664366	2.06768	3.91227e-25	1.42816e-23	2
Ncf1	0.170776	0.351293	2.05703	5.74593e-14	8.75283e-13	2
Cd93	0.375084	0.762728	2.03349	1.30219e-27	5.173e-26	2
Bmyc	0.194178	0.392461	2.02114	8.12129e-15	1.37114e-13	2
Ier3	0.163803	0.330534	2.01788	1.402e-12	1.90634e-11	2
Serpinf1	0.116933	0.235695	2.01563	2.13026e-09	2.19082e-08	2
Ogfrl1	0.219532	0.439645	2.00265	4.4306e-16	8.27318e-15	2
Il2ra	0.62957	1.85292	2.94316	0	0	3
Cpa3	0.777284	2.20285	2.83403	0	0	3
Fut8	0.419141	1.16012	2.76785	2.31387e-63	5.20879e-61	3
Bpifc	0.181988	0.412706	2.26776	9.69486e-17	2.7471e-15	3
Aldh1b1	0.175112	0.388427	2.21815	2.77288e-15	6.57059e-14	3
Emilin2	0.144579	0.319728	2.21144	8.14688e-13	1.39288e-11	3
Plekha7	0.332694	0.728192	2.18877	2.92249e-26	1.74146e-24	3
Tspan2	0.22301	0.487218	2.18473	3.71467e-18	1.12327e-16	3
Syce2	0.207455	0.445659	2.14822	3.74242e-16	9.84694e-15	3
Dtnbp1	0.417699	0.886304	2.12187	1.07285e-29	8.35999e-28	3
Crip1	2.66578	5.65034	2.11959	0	0	3
Fgf3	0.129178	0.270939	2.09741	5.7067e-10	6.98597e-09	3
Ptgr1	0.143399	0.297849	2.07706	1.19371e-10	1.5756e-09	3
Itga4	1.12465	2.2838	2.03068	5.82156e-67	1.5726e-64	3
Hes1	0.352328	0.715401	2.0305	3.13178e-22	1.32187e-20	3
Mdga1	0.127829	0.257707	2.01604	4.62256e-09	5.08984e-08	3
Tuba4a	0.62428	1.25387	2.0085	1.37976e-36	1.3977e-34	3
Mpo	0.197584	1.03121	5.21908	0	0	4
Car2	0.171298	0.746877	4.36009	1.16753e-58	1.81955e-56	4
Kit	0.364949	1.55347	4.25668	0	0	4
Ffar2	0.151161	0.56196	3.71763	5.99152e-37	4.58068e-35	4
Ncf1	0.162354	0.576083	3.54832	2.33747e-36	1.69132e-34	4
Lcn4	0.157832	0.547708	3.4702	9.64645e-34	6.51457e-32	4
Ier3	0.156457	0.532156	3.4013	1.03483e-31	6.65575e-30	4
Ifitm1	0.287186	0.929313	3.23593	8.04696e-51	9.59008e-49	4
Hhex	0.168855	0.530917	3.14421	9.56222e-29	5.64227e-27	4
Tsc22d1	0.360693	1.13291	3.14092	3.1892e-59	5.16906e-57	4
Pdgfrb	0.183746	0.554198	3.01612	4.80243e-28	2.7027e-26	4
Bex6	0.170038	0.508466	2.9903	1.9187e-25	8.83473e-24	4
Atp1b3	1.19611	3.54758	2.96595	0	0	4
H2-Ob	0.179606	0.531552	2.95954	2.19908e-26	1.10008e-24	4
Rgs1	0.175679	0.516129	2.93791	1.43502e-25	6.7613e-24	4
Spi1	0.144124	0.423205	2.93641	3.08904e-21	1.18083e-19	4
Zfp36	0.296038	0.869027	2.93553	1.70332e-41	1.43788e-39	4
Fgd2	0.143914	0.422416	2.9352	1.21145e-20	4.38286e-19	4
Tns3	0.196844	0.573517	2.91356	8.64955e-28	4.73621e-26	4
Dusp2	0.69386	2.01374	2.90223	0	0	4
Serpinb1a	0.354676	1.00323	2.82857	9.9737e-45	1.03624e-42	4
Rgs18	0.174961	0.490691	2.80457	2.23844e-22	9.35066e-21	4
Hes1	0.343125	0.956172	2.78666	2.53998e-42	2.18978e-40	4
Cbfa2t3	0.574737	1.57247	2.73598	8.6836e-66	1.7593e-63	4
Ccl3	0.117681	0.321606	2.73287	5.94155e-15	1.33751e-13	4
Olfm5	0.141284	0.380503	2.69318	2.49077e-17	6.86572e-16	4
Slc35d3	0.128579	0.346262	2.69299	9.21784e-16	2.26368e-14	4
Clec4e	0.131528	0.353113	2.6847	1.75233e-15	4.17674e-14	4
Cd93	0.375242	0.992572	2.64515	3.31002e-40	2.57927e-38	4
Mef2c	0.16405	0.432367	2.63558	1.69982e-18	5.1787e-17	4
Slc26a11	0.162262	0.42427	2.61472	4.28434e-18	1.27648e-16	4
Gsto1	0.31844	0.831762	2.61199	2.46208e-33	1.63547e-31	4
Sirt3	0.176668	0.461041	2.60965	2.17043e-19	7.03568e-18	4
Ptpre	0.396926	1.03484	2.60712	7.88575e-41	6.39061e-39	4
Wdfy4	0.189201	0.488199	2.58032	1.24901e-19	4.11462e-18	4
Ier2	0.268648	0.684162	2.54669	1.77761e-26	9.00361e-25	4
Aff3	0.495932	1.25281	2.52618	2.71936e-46	2.8997e-44	4
Themis2	0.141013	0.351893	2.49547	5.91566e-14	1.21677e-12	4
Osbpl1a	0.185643	0.462752	2.49269	8.77581e-18	2.52196e-16	4
Rgs2	0.491009	1.22331	2.49141	4.35356e-44	4.20015e-42	4
Gpr171	0.409246	1.01859	2.48894	6.19066e-37	4.64529e-35	4
Pim1	0.755868	1.87769	2.48416	1.06628e-66	2.27398e-64	4
Lmo2	0.131374	0.320323	2.43824	3.63045e-12	6.18092e-11	4
Coro2a	0.601856	1.46653	2.43668	7.16475e-51	8.79744e-49	4
Mycn	0.194724	0.470707	2.4173	5.00227e-17	1.32809e-15	4
Ctla2b	0.147986	0.355624	2.4031	3.8937e-13	7.4421e-12	4
Syk	0.205563	0.491812	2.39252	1.96116e-17	5.48044e-16	4
Gabarapl1	0.224164	0.535691	2.38973	9.65119e-19	3.0082e-17	4
Dusp1	0.183017	0.433968	2.37119	2.08322e-15	4.90767e-14	4
Atp13a2	0.340619	0.807034	2.36932	3.3457e-27	1.76062e-25	4
Nme4	0.253564	0.596878	2.35395	3.49132e-20	1.24095e-18	4
Zfhx3	0.142736	0.335548	2.35083	2.94383e-12	5.03308e-11	4
P2ry14	0.150932	0.354364	2.34784	1.19051e-12	2.15355e-11	4
Nrgn	0.790366	1.83668	2.32383	9.83179e-58	1.4755e-55	4
Gm10482	0.149114	0.345164	2.31476	5.29315e-12	8.82627e-11	4
Smad7	0.272175	0.627228	2.3045	4.24314e-20	1.48217e-18	4
Tifab	0.144173	0.330915	2.29526	2.19139e-11	3.45507e-10	4
Ctxn1	0.149221	0.336346	2.25401	2.54165e-11	3.94589e-10	4
Ankrd13a	0.613022	1.37877	2.24913	1.15904e-40	9.20865e-39	4
Cd33	0.140788	0.312209	2.21757	1.62455e-10	2.30971e-09	4
BC035044	0.195096	0.430852	2.20841	1.15343e-13	2.30231e-12	4
Etv6	0.396457	0.873635	2.2036	1.48436e-25	6.91338e-24	4
Ogfrl1	0.225137	0.493713	2.19295	1.04061e-14	2.30412e-13	4
Hbb-bt	0.471185	1.0332	2.19278	2.00064e-29	1.22827e-27	4
Trf	0.217529	0.473805	2.17813	4.37276e-14	9.13322e-13	4
Bpifc	0.187529	0.407849	2.17486	1.56666e-12	2.73665e-11	4
Dusp5	0.275458	0.598775	2.17374	1.91524e-17	5.38926e-16	4
Ifitm3	0.178082	0.38696	2.17293	8.35298e-12	1.35929e-10	4
Drc7	0.13492	0.292227	2.16593	4.4528e-09	5.22658e-08	4
Irf2bp2	0.295375	0.62468	2.11487	2.1665e-17	6.01277e-16	4
Sepp1	0.386935	0.817837	2.11363	7.20527e-22	2.97916e-20	4
Dym	0.221688	0.466638	2.10493	5.09711e-13	9.65116e-12	4
Tns1	0.210321	0.439745	2.09083	2.30186e-12	3.969e-11	4
Btk	0.148748	0.308114	2.07138	8.82306e-09	9.82171e-08	4
Capn5	0.22188	0.458665	2.06718	2.11393e-12	3.66054e-11	4
Dapp1	0.303704	0.626733	2.06363	2.24876e-16	5.76708e-15	4
Sox4	1.60622	3.31099	2.06136	1.25966e-78	3.19009e-76	4
Ppp1r15a	0.177494	0.365474	2.05908	3.68667e-10	4.99612e-09	4
Emilin2	0.149539	0.305601	2.04362	9.58154e-09	1.05789e-07	4
Clec12a	0.192359	0.39213	2.03853	1.98232e-10	2.79339e-09	4
Sstr2	0.188504	0.38386	2.03635	3.0209e-10	4.13536e-09	4
Gabra2	0.220076	0.447376	2.03283	1.04432e-11	1.69264e-10	4
Ccl4	0.136156	0.275658	2.02457	2.10724e-07	1.92744e-06	4
Eef2k	0.323254	0.650845	2.01342	4.6421e-16	1.17561e-14	4
Neurl3	0.194906	0.392034	2.0114	3.97649e-10	5.37091e-09	4
Slco3a1	0.216605	0.434582	2.00634	4.65359e-11	7.08885e-10	4
Ms4a4b	0.663376	4.63942	6.99366	0	0	5
S1pr1	0.232343	1.18531	5.10153	0	0	5
Gimap3	0.200247	0.893773	4.46336	1.14569e-69	2.11016e-67	5
Klf2	0.316552	1.39853	4.41802	0	0	5
Ikzf2	1.06739	4.5645	4.27633	0	0	5
Foxo1	0.400205	1.68835	4.21872	0	0	5
Il2rb	0.225431	0.911857	4.04494	3.18058e-64	5.15509e-62	5
Cd2	0.23803	0.947109	3.97894	4.18795e-65	7.07066e-63	5
Dgka	0.537251	2.12047	3.94689	0	0	5
Prr5l	0.12977	0.468763	3.61228	6.83696e-30	4.13483e-28	5
Eomes	0.13846	0.480998	3.4739	1.33617e-29	7.84661e-28	5
Ccl5	0.249394	0.845624	3.39072	1.31119e-48	1.41584e-46	5
Prdm16	0.135958	0.45444	3.34249	2.10628e-26	1.00408e-24	5
Samhd1	0.523705	1.72763	3.29886	0	0	5
Shisa5	1.20242	3.92898	3.26756	0	0	5
Smc4	1.98208	6.42328	3.24068	0	0	5
Gimap6	0.472746	1.48486	3.14094	1.84261e-75	4.39192e-73	5
Igf2r	0.190061	0.589561	3.10196	1.12892e-30	7.0375e-29	5
Ddit4	0.249262	0.756595	3.03533	7.15846e-38	5.37149e-36	5
Add3	0.368963	1.09238	2.96069	2.32968e-51	3.04512e-49	5
Gimap8	0.301018	0.887637	2.94878	8.54219e-42	8.24118e-40	5
Ms4a6b	0.538516	1.58509	2.94344	4.42132e-73	9.95288e-71	5
Gimap4	0.253241	0.735387	2.90391	1.84827e-34	1.2482e-32	5
Pydc3	0.177209	0.503717	2.84249	1.36658e-23	5.42882e-22	5
Rasa3	0.319262	0.896712	2.80871	3.83267e-39	3.0451e-37	5
Ift80	0.280837	0.784877	2.79478	2.1696e-34	1.44119e-32	5
Ifit1	0.186045	0.518788	2.78851	4.52994e-23	1.73163e-21	5
Cd7	0.400979	1.09083	2.72043	3.46369e-45	3.42314e-43	5
Slamf6	0.24021	0.651304	2.71139	1.10305e-27	5.95943e-26	5
Ephx1	0.153481	0.414383	2.6999	1.8524e-18	4.87397e-17	5
Sp100	0.692841	1.82101	2.62833	1.71044e-70	3.64774e-68	5
H2-Q5|H2-Q7	0.555275	1.45172	2.61441	1.1875e-55	1.65923e-53	5
Gm4955	0.131238	0.337096	2.56859	8.49653e-14	1.45881e-12	5
Btg1	0.670318	1.71801	2.56298	2.0274e-63	3.15962e-61	5
Agfg1	0.300865	0.767738	2.55177	2.6664e-29	1.48004e-27	5
Ubash3b	0.292608	0.738159	2.52269	1.38721e-27	7.39604e-26	5
Prex1	0.326227	0.817745	2.50667	2.81383e-30	1.72752e-28	5
Id3	0.523868	1.30582	2.49264	3.52519e-46	3.66258e-44	5
Ctss	0.210066	0.522533	2.48747	3.1003e-19	8.31947e-18	5
Irf7	0.189866	0.467416	2.46182	1.69256e-17	4.10674e-16	5
Ahr	0.218766	0.533398	2.43822	2.59179e-19	7.19311e-18	5
Ctsw	0.325264	0.786717	2.4187	3.40282e-27	1.68149e-25	5
Itgb2	0.513551	1.23012	2.39531	8.61657e-41	7.75875e-39	5
Acp5	0.247321	0.589744	2.38452	4.13248e-20	1.20466e-18	5
Arid5b	0.159773	0.380877	2.38386	1.11519e-13	1.875e-12	5
Actn1	0.524963	1.24557	2.37268	1.83534e-40	1.6167e-38	5
Stk10	0.472159	1.1073	2.34519	2.86287e-35	2.00006e-33	5
Trim30a	0.343708	0.805376	2.3432	4.51834e-26	2.12887e-24	5
Ttc28	0.219781	0.512399	2.33141	3.58025e-17	8.4344e-16	5
Cyth4	0.28008	0.652942	2.33127	3.64002e-21	1.17995e-19	5
B4galnt1	0.528754	1.22153	2.31021	1.48003e-37	1.09038e-35	5
Ptprc	2.02259	4.67174	2.30978	0	0	5
Jak1	1.2235	2.8018	2.28999	7.5329e-83	2.18024e-80	5
Zfp36l1	0.586347	1.34103	2.2871	2.71251e-40	2.28981e-38	5
Fam65b	0.563167	1.28762	2.28638	5.18458e-39	4.03999e-37	5
Ddc	0.121871	0.278143	2.28228	1.30277e-09	1.46634e-08	5
Sesn3	0.28966	0.659439	2.2766	1.61256e-20	4.87619e-19	5
Prkch	0.395342	0.896167	2.26681	2.93755e-27	1.48787e-25	5
Myo1g	0.421801	0.954828	2.26369	2.34955e-28	1.28654e-26	5
Neurl3	0.192264	0.433845	2.2565	1.21691e-13	2.03756e-12	5
Rgs3	0.236554	0.533357	2.2547	8.8695e-17	1.99662e-15	5
Tnfrsf9	0.139206	0.313135	2.24944	1.47505e-10	1.87953e-09	5
Ifi27l2a	0.147798	0.331409	2.24231	5.81696e-11	7.70272e-10	5
Fam105a	0.241669	0.541256	2.23966	1.07342e-16	2.40303e-15	5
Scml4	0.238274	0.532645	2.23543	3.27139e-16	7.12671e-15	5
Gm28268	0.277859	0.616302	2.21804	2.69109e-18	6.98993e-17	5
Bach2	0.208852	0.461921	2.21171	5.52941e-14	9.61595e-13	5
Cd6	0.219003	0.484125	2.21059	1.14235e-14	2.13309e-13	5
Cdc25b	0.179766	0.395684	2.20111	3.70722e-12	5.48236e-11	5
BC094916|Pyhin1	0.281427	0.616727	2.19143	7.54691e-18	1.85334e-16	5
Ptpn22	0.352571	0.770963	2.18669	1.2634e-21	4.3384e-20	5
Bin2	0.849479	1.84833	2.17584	1.4224e-49	1.60099e-47	5
Nr4a2	0.157921	0.343554	2.17548	2.61274e-10	3.20813e-09	5
Slfn2	0.251244	0.544767	2.16828	1.07022e-15	2.19017e-14	5
Cd160	0.195803	0.424183	2.16637	1.48479e-12	2.25332e-11	5
Tspan32	0.204745	0.442646	2.16194	6.57354e-13	1.04866e-11	5
AB124611	0.237442	0.513286	2.16173	9.91311e-15	1.87701e-13	5
Mid1	0.880968	1.89932	2.15594	5.76131e-50	6.86612e-48	5
Gm44189	0.339455	0.729253	2.1483	5.23877e-20	1.51625e-18	5
Clec2d	0.238922	0.511929	2.14266	1.87273e-14	3.43363e-13	5
Ppm1b	0.376372	0.802072	2.13106	1.44049e-21	4.90493e-20	5
Basp1	0.333329	0.708948	2.12687	2.79085e-19	7.64089e-18	5
Peli1	0.465322	0.987484	2.12215	6.83389e-26	3.14669e-24	5
Itk	0.414171	0.877257	2.1181	3.57636e-23	1.38014e-21	5
Arl4c	0.46642	0.987776	2.11778	7.66572e-26	3.49006e-24	5
Gm37033	0.368833	0.780646	2.11653	5.74356e-21	1.8041e-19	5
Gimap5	0.235705	0.498534	2.11508	9.19931e-14	1.5662e-12	5
Cd52	1.3429	2.83863	2.11381	2.45691e-70	4.9777e-68	5
Rbms1	0.463374	0.978419	2.11151	2.37757e-25	1.05867e-23	5
Cldnd1	0.267773	0.563865	2.10576	3.10323e-15	6.19424e-14	5
Ifi203	0.775971	1.63308	2.10457	5.91483e-41	5.44702e-39	5
H2-T23	0.715958	1.49727	2.09129	4.30905e-37	3.06321e-35	5
Cotl1	0.518567	1.08382	2.09003	2.69729e-27	1.40121e-25	5
Grk6	0.432978	0.898313	2.07473	1.92102e-22	6.88848e-21	5
Itgb7	0.373007	0.773351	2.07329	1.52987e-19	4.30489e-18	5
Ccnd2	1.6661	3.4353	2.06188	5.31502e-80	1.34603e-77	5
Fam102a	0.221353	0.454936	2.05525	7.16873e-12	1.03742e-10	5
Il6st	0.272097	0.557935	2.0505	3.42735e-14	6.14496e-13	5
Napb	0.122441	0.250946	2.04953	2.25166e-07	1.91675e-06	5
Gm43258	0.242015	0.492972	2.03695	1.10718e-12	1.7255e-11	5
Plec	0.428636	0.87154	2.03329	6.75305e-21	2.10487e-19	5
Samd9l	0.206017	0.417445	2.02627	8.57845e-11	1.12491e-09	5
Tnik	0.282291	0.571367	2.02403	3.7529e-14	6.66963e-13	5
Fam46a	0.15555	0.312408	2.00841	2.00097e-08	1.95843e-07	5
Trim12a	0.307655	0.617143	2.00596	9.87587e-15	1.87701e-13	5
Mndal	0.835976	1.67599	2.00483	2.96366e-37	2.14442e-35	5
Fyn	0.520027	1.04231	2.00434	6.13748e-24	2.48691e-22	5
Ccdc109b	0.199987	0.64926	3.24652	3.28975e-35	5.55419e-33	6
Myl10	0.659217	2.11148	3.20301	0	0	6
Il2ra	0.655797	1.91138	2.9146	0	0	6
Ly6d	0.553061	1.53848	2.78176	2.03262e-64	5.49078e-62	6
Lgals1	0.949132	2.61508	2.75523	0	0	6
Uck2	0.66601	1.72751	2.59381	9.03742e-65	2.61569e-62	6
Marcks	0.64916	1.675	2.58026	6.19231e-62	1.5682e-59	6
Epb41l4b	0.264564	0.660204	2.49544	2.10455e-24	2.07991e-22	6
Socs2	0.15308	0.380637	2.48653	1.18407e-14	5.78056e-13	6
Tcrg-C1|Tcrg-C2	3.68198	8.77307	2.38271	0	0	6
Rgcc	0.448285	1.06034	2.36532	5.6513e-34	8.80733e-32	6
Fut8	0.447712	1.01343	2.26359	3.3153e-30	4.47787e-28	6
Cd24a	1.13923	2.54818	2.23676	5.61575e-71	2.52834e-68	6
Tspan2	0.229295	0.490937	2.14107	1.27784e-13	5.68991e-12	6
Crip1	2.7297	5.79377	2.12249	0	0	6
Arpp21	0.770734	1.63295	2.11869	4.64562e-41	9.9074e-39	6
Ppt1	0.634623	1.31469	2.07161	8.7749e-32	1.22607e-29	6
Prss57	0.184514	0.381076	2.0653	2.55706e-10	7.56292e-09	6
Strip2	0.157722	0.321257	2.03686	9.10158e-09	2.06031e-07	6
Akr1c12|Akr1c13	0.211482	0.429597	2.03136	5.00153e-11	1.63336e-09	6
Plekha7	0.344779	0.69533	2.01674	1.06151e-16	6.05808e-15	6
Ccl5	0.188808	1.87157	9.91254	0	0	7
Ly6c2	0.106789	0.795819	7.45222	0	0	7
Ms4a4b	0.708695	4.35734	6.1484	0	0	7
Il2rb	0.208252	1.25955	6.04818	0	0	7
Ctsw	0.27408	1.64882	6.01583	0	0	7
Cd7	0.344635	2.05981	5.97677	0	0	7
Id2	0.31409	1.71973	5.47529	0	0	7
Gimap3	0.195074	1.0519	5.39231	0	0	7
H2-Q5|H2-Q7	0.491246	2.5652	5.22183	0	0	7
Ahnak	0.306847	1.58534	5.16655	0	0	7
Gimap4	0.229073	1.17145	5.11389	0	0	7
Klrd1	0.129961	0.620716	4.77619	5.20199e-48	4.68411e-46	7
Fcer1g	0.172903	0.823033	4.76009	5.67789e-63	7.18963e-61	7
H2-Q6	0.262438	1.15538	4.40249	0	0	7
Ubash3b	0.26907	1.16022	4.31198	0	0	7
Fam46a	0.139252	0.588007	4.22262	1.8117e-40	1.33473e-38	7
Cd2	0.24142	0.971198	4.02286	1.76883e-61	2.0478e-59	7
AW112010	0.239719	0.964209	4.02225	1.90707e-61	2.14651e-59	7
Klra10|Klra3|Klra5|Klra6|Klra8|Klra9	0.105824	0.417751	3.9476	9.82631e-27	4.14752e-25	7
Xcl1	0.148491	0.579622	3.90342	9.10502e-37	6.04812e-35	7
Klrk1	0.123795	0.482988	3.90151	8.1391e-31	4.17464e-29	7
Shisa5	1.18227	4.54776	3.84664	0	0	7
Eomes	0.138198	0.522754	3.78265	3.30736e-32	1.94223e-30	7
Cd52	1.24712	4.52124	3.62535	0	0	7
Sidt1	0.123721	0.446707	3.61061	1.03356e-25	4.18798e-24	7
Adgre5	0.156817	0.557212	3.55327	1.47143e-31	8.28086e-30	7
Klra1	0.105324	0.362368	3.4405	2.63919e-20	7.63856e-19	7
Il7r	0.530631	1.77332	3.34191	0	0	7
Il18rap	0.15525	0.518347	3.33878	1.22519e-27	5.64144e-26	7
Cd160	0.185534	0.612046	3.29883	3.08284e-31	1.64364e-29	7
Arl4c	0.440808	1.45104	3.29178	5.618e-72	7.8497e-70	7
Klra4	0.105229	0.345517	3.28346	1.81151e-18	4.8291e-17	7
Klf2	0.344936	1.0673	3.0942	2.37461e-49	2.23766e-47	7
Ifi27l2a	0.142405	0.437052	3.06907	3.4233e-21	1.07529e-19	7
H2-D1|H2-K1	1.99115	6.07735	3.05218	0	0	7
Pydc3	0.177163	0.54028	3.04961	2.58743e-25	1.01789e-23	7
Itgb2	0.500393	1.51738	3.03238	6.08472e-67	8.21843e-65	7
Icos	0.250851	0.747179	2.97858	3.02629e-33	1.85796e-31	7
Slfn2	0.242407	0.71709	2.95821	7.57834e-32	4.38678e-30	7
Gimap8	0.3043	0.900001	2.95761	5.76602e-39	4.09893e-37	7
Stat1	0.534372	1.57479	2.94699	1.56106e-66	2.04045e-64	7
Inpp4b	0.156332	0.460114	2.94319	1.19043e-20	3.57306e-19	7
Chn2	0.168517	0.490966	2.91345	8.25623e-22	2.74215e-20	7
Nkg7	0.508606	1.47559	2.90124	3.76955e-61	4.12817e-59	7
S100a6	0.38914	1.1128	2.85965	3.07729e-45	2.59775e-43	7
Samhd1	0.543497	1.54601	2.84456	6.42268e-62	7.88628e-60	7
S1pr1	0.265997	0.756375	2.84355	2.57853e-31	1.41192e-29	7
Gpr68	0.160688	0.444468	2.76602	4.48607e-18	1.17275e-16	7
Pim2	0.179989	0.489184	2.71786	2.2366e-19	6.20734e-18	7
Rgs3	0.232453	0.630944	2.71429	1.72091e-24	6.3392e-23	7
Itgae	0.25625	0.694906	2.71183	6.2871e-27	2.71014e-25	7
Klra7	0.103904	0.280603	2.7006	8.73888e-12	1.46929e-10	7
Il18r1	0.20938	0.560378	2.67636	4.75155e-21	1.46972e-19	7
Gramd1a	0.443495	1.17852	2.65735	8.82899e-43	6.87982e-41	7
Neurl3	0.189578	0.502945	2.65297	2.23497e-19	6.20734e-18	7
Btg1	0.674281	1.77018	2.62529	8.70583e-62	1.03753e-59	7
Itgb7	0.364343	0.954651	2.6202	2.48643e-34	1.59921e-32	7
Cxcr6	0.303532	0.794878	2.61876	1.33836e-28	6.53377e-27	7
Amica1	0.173602	0.45421	2.61638	2.72699e-17	6.73766e-16	7
Gm26740	0.171368	0.437599	2.55356	4.22732e-16	9.73244e-15	7
Klrc1	0.105602	0.269297	2.55011	3.29313e-10	4.81724e-09	7
B4galnt1	0.526214	1.33784	2.54239	8.43234e-45	6.83357e-43	7
Ostf1	0.391273	0.993955	2.54031	1.30432e-33	8.25798e-32	7
Lgals3	0.132652	0.336598	2.53745	1.25496e-12	2.20134e-11	7
Ipcef1	0.308768	0.779844	2.52567	1.04913e-26	4.38257e-25	7
Adgrg5	0.139819	0.350423	2.50627	1.25003e-12	2.20134e-11	7
Fgl2	0.138232	0.345086	2.49643	1.75059e-12	3.04437e-11	7
Arhgef3	0.205887	0.512751	2.49046	1.27813e-17	3.25722e-16	7
Ifit1	0.191069	0.475664	2.48949	2.04374e-16	4.84282e-15	7
Zfp36l1	0.585379	1.43921	2.4586	3.39566e-45	2.808e-43	7
Ephx1	0.157192	0.384182	2.44403	2.14688e-13	4.04611e-12	7
Prex1	0.331434	0.789154	2.38103	3.42695e-24	1.25099e-22	7
BC094916|Pyhin1	0.280525	0.667827	2.38064	1.10707e-20	3.34766e-19	7
Atp2b1	0.391617	0.928386	2.37065	3.81317e-28	1.79663e-26	7
Dgka	0.593406	1.40398	2.36597	2.57039e-41	1.92875e-39	7
Myo1f	0.219561	0.519128	2.36439	2.18459e-16	5.14649e-15	7
Ctss	0.213378	0.504321	2.36351	8.22127e-16	1.87149e-14	7
Sipa1	0.451535	1.06307	2.35435	1.61847e-31	8.98362e-30	7
Samd9l	0.20358	0.479283	2.35427	5.6414e-15	1.2159e-13	7
Vsir	0.205484	0.483745	2.35417	4.17486e-15	9.14407e-14	7
Igtp	0.241755	0.567858	2.3489	1.38867e-17	3.5168e-16	7
Klrb1a	0.113379	0.265215	2.33919	8.04574e-09	9.58863e-08	7
S100a4	0.388838	0.895122	2.30204	7.52747e-26	3.08094e-24	7
Smpdl3a	0.273504	0.625805	2.28811	3.36968e-18	8.8662e-17	7
Add3	0.387087	0.884443	2.28487	9.79682e-25	3.70997e-23	7
Ptprc	2.0418	4.65792	2.28128	0	0	7
Ifi47	0.566003	1.26764	2.23962	1.57291e-33	9.80527e-32	7
Trim30a	0.348537	0.77948	2.23643	2.79634e-21	8.92188e-20	7
Efhd2	0.317855	0.708412	2.22873	3.84335e-19	1.05225e-17	7
Cotl1	0.518105	1.15319	2.22578	4.50415e-30	2.28135e-28	7
Esyt1	0.574736	1.26465	2.2004	1.41205e-32	8.45771e-31	7
Stk10	0.479871	1.05476	2.19801	2.7313e-27	1.21618e-25	7
Il27ra	0.394711	0.86616	2.19442	1.5809e-22	5.57028e-21	7
Epsti1	0.230706	0.505895	2.19281	1.32768e-13	2.54965e-12	7
Ptpn22	0.354998	0.778415	2.19273	1.74993e-20	5.1757e-19	7
Gimap6	0.504318	1.09542	2.17209	2.7074e-27	1.21618e-25	7
Pde2a	0.136803	0.296458	2.16704	3.59079e-08	3.89034e-07	7
Ptpn6	0.70467	1.52641	2.16614	2.20117e-37	1.51172e-35	7
Gimap5	0.2368	0.510012	2.15376	2.86483e-13	5.30058e-12	7
Ccnd2	1.66895	3.58429	2.14763	0	0	7
Serpina3g	0.14244	0.304683	2.13903	4.12874e-08	4.43757e-07	7
Chsy1	0.239037	0.510355	2.13505	2.29857e-13	4.29207e-12	7
Rapgef6	0.523862	1.11756	2.13331	5.95519e-27	2.59467e-25	7
Tapbp	0.523817	1.11548	2.12952	1.41066e-26	5.83264e-25	7
Ttc28	0.224066	0.476588	2.127	3.24812e-12	5.55333e-11	7
Gm12840	0.281881	0.595746	2.11347	6.44337e-15	1.3814e-13	7
Ly9	0.259356	0.545739	2.10421	7.43437e-14	1.47667e-12	7
Gm4955	0.135934	0.285238	2.09836	9.31681e-08	9.41439e-07	7
Nfkbia	0.440149	0.923461	2.09806	1.33335e-21	4.39247e-20	7
Prr5l	0.1428	0.299392	2.09658	4.23412e-08	4.5388e-07	7
Tnfrsf9	0.141491	0.295998	2.09199	5.96701e-08	6.24763e-07	7
Ski	0.260643	0.544724	2.08992	2.2278e-13	4.17918e-12	7
Ifit3|Ifit3b	0.139709	0.291518	2.08662	7.96005e-08	8.1656e-07	7
Foxo1	0.455669	0.950425	2.08578	4.24967e-22	1.45929e-20	7
Ms4a6b	0.570674	1.19013	2.08549	6.9924e-27	2.98244e-25	7
Nsg2	0.206146	0.427248	2.07255	1.44843e-10	2.1657e-09	7
Zbtb16	0.126715	0.261232	2.06157	6.03084e-07	5.31238e-06	7
Zdhhc18	0.28648	0.589601	2.05809	7.08908e-14	1.41502e-12	7
AB124611	0.240685	0.49214	2.04475	1.17978e-11	1.94801e-10	7
Cers4	0.205096	0.419201	2.04392	5.16987e-10	7.37617e-09	7
Tspo	0.372653	0.761541	2.04357	2.38233e-17	5.92222e-16	7
Fam129a	0.233365	0.475215	2.03636	3.36994e-11	5.31322e-10	7
B2m	5.87272	11.9406	2.03323	0	0	7
Sp100	0.722816	1.46962	2.03318	2.8021e-31	1.51388e-29	7
Prr13	0.297779	0.605157	2.03223	8.17266e-14	1.60755e-12	7
Chd7	0.252103	0.510122	2.02346	5.91673e-12	1.00312e-10	7
Vasp	0.372826	0.75301	2.01974	2.25357e-16	5.27831e-15	7
Rasa3	0.337245	0.674982	2.00145	1.03538e-14	2.16256e-13	7
Hivep3	0.422745	1.91291	4.52496	0	0	8
Cd28	0.356871	1.46694	4.11056	0	0	8
Lef1	0.674752	2.31348	3.42864	0	0	8
Cd5	0.231985	0.647774	2.79232	1.46361e-23	2.1965e-21	8
Nrgn	0.797443	2.02445	2.53868	7.64505e-59	5.02375e-56	8
Trib1	0.159924	0.393837	2.46265	3.92362e-12	1.48584e-10	8
Tacc2	0.159688	0.379839	2.37864	4.36042e-11	1.43646e-09	8
Nab2	0.160241	0.375036	2.34045	1.35884e-10	4.04854e-09	8
Nfatc1	0.412213	0.940208	2.28088	3.06485e-23	4.00606e-21	8
Pitpnm2	0.336409	0.762942	2.2679	5.88445e-19	5.96095e-17	8
Slc29a1	0.320929	0.704819	2.19619	1.44433e-16	1.19437e-14	8
Mdn1	0.324011	0.703297	2.1706	2.21974e-16	1.79887e-14	8
2011-09-01	0.392894	0.824148	2.09764	2.79846e-17	2.46507e-15	8
2007-09-01	0.637797	1.32642	2.07968	2.21336e-26	3.73689e-24	8
Nr4a1	0.376808	0.783117	2.07829	4.41321e-16	3.37402e-14	8
Id3	0.54574	1.11953	2.05141	1.09102e-21	1.30024e-19	8
Nefh	0.149388	0.305134	2.04256	3.12875e-07	5.51205e-06	8
Gm26917	0.292799	0.59593	2.03529	2.85501e-12	1.11236e-10	8
Prkch	0.406679	0.825944	2.03095	2.48284e-16	1.97264e-14	8
Cd6	0.224588	0.454604	2.02417	1.96261e-09	4.84909e-08	8
Cd28	0.342713	0.949791	2.77139	8.33424e-66	4.22129e-63	9
Lef1	0.637846	1.67002	2.61821	1.50484e-104	1.52441e-101	9
Hivep3	0.420091	1.09612	2.60923	6.60387e-69	3.8227e-66	9
Cd5	0.221261	0.494699	2.23581	1.63847e-24	8.62216e-23	9
Tuba8	0.149095	0.324606	2.17718	6.90656e-16	1.77123e-14	9
Trib1	0.151527	0.325443	2.14776	2.61613e-15	6.16312e-14	9
Izumo1r	0.205837	0.423553	2.05771	9.72517e-18	3.07862e-16	9
Uqcrq	0.634583	1.30393	2.05478	7.13871e-51	1.607e-48	9
Psat1	0.321106	0.655307	2.04078	9.78305e-26	5.82955e-24	9
Cxcr6	0.210082	4.41102	20.9967	0	0	10
S100a6	0.274329	5.67952	20.7033	0	0	10
Cd163l1	0.364829	6.25447	17.1436	0	0	10
Ccr2	0.171893	2.77073	16.1189	0	0	10
S100a4	0.290907	4.67575	16.073	0	0	10
Capg	0.204916	2.39483	11.6869	0	0	10
Ahnak	0.291743	3.40853	11.6833	0	0	10
Amica1	0.14861	1.57545	10.6012	0	0	10
Ccr6	0.123905	1.23075	9.93301	0	0	10
Id2	0.31707	3.07273	9.69102	0	0	10
Acsbg1	0.117096	1.09728	9.37079	0	0	10
Tmem176a	0.213752	1.97474	9.23847	0	0	10
Il18r1	0.186319	1.69009	9.07096	0	0	10
Abi3bp	0.108006	0.97474	9.02485	0	0	10
F2r	0.182323	1.33298	7.31108	0	0	10
Il1r1	0.15869	1.15045	7.24965	0	0	10
Il7r	0.511704	3.68672	7.20479	0	0	10
Itgb7	0.338426	2.42658	7.17019	0	0	10
Tmem176b	0.403267	2.7883	6.91428	0	0	10
Ly6g5b	0.120151	0.813929	6.77419	0	0	10
Serpinb1a	0.341223	2.29763	6.73352	0	0	10
Blk	0.490179	3.29684	6.72579	0	0	10
Ly6a	0.245071	1.62548	6.63268	0	0	10
Cd44	0.309545	1.97714	6.38725	0	0	10
Atp2b1	0.3672	2.29511	6.25031	0	0	10
Icos	0.243222	1.51368	6.22345	0	0	10
Osbpl3	0.164926	1.01882	6.17744	0	0	10
Il17re	0.155368	0.941647	6.06075	0	0	10
Sepp1	0.362992	2.17695	5.99725	0	0	10
Fgl2	0.131544	0.78125	5.93908	5.18195e-39	2.87634e-37	10
Tmem64	0.181819	1.04616	5.75383	0	0	10
Gm26740	0.165893	0.894749	5.39353	2.0941e-40	1.21218e-38	10
Ppcs	0.171454	0.901149	5.25593	6.02606e-40	3.4391e-38	10
Itgae	0.251215	1.31554	5.23672	0	0	10
St3gal6	0.147552	0.768143	5.20591	4.45631e-34	2.12435e-32	10
Cd52	1.28427	6.66761	5.19173	0	0	10
Cers4	0.194337	0.998296	5.13694	0	0	10
Gpr183	0.135889	0.681783	5.01721	4.12501e-29	1.56211e-27	10
Prr13	0.283087	1.41144	4.98589	0	0	10
S100a10	0.904419	4.44871	4.91886	0	0	10
Itgb1	0.404564	1.91791	4.74068	0	0	10
Psen2	0.20343	0.91042	4.47535	1.26406e-34	6.17104e-33	10
Pi4k2a	0.240826	1.03856	4.31248	3.97088e-38	2.17433e-36	10
Adgrg5	0.139113	0.591455	4.25161	1.07705e-21	3.07338e-20	10
Klrk1	0.132574	0.562019	4.23928	6.10325e-21	1.65976e-19	10
Rorc	0.2091	0.877037	4.19433	2.66162e-31	1.17227e-29	10
Furin	0.207364	0.86563	4.17444	2.11043e-30	8.63782e-29	10
Fam129a	0.226769	0.944468	4.16488	3.05569e-33	1.43973e-31	10
Lsp1	0.741818	3.04625	4.10647	0	0	10
Myo1f	0.217621	0.893132	4.10407	3.64015e-31	1.55262e-29	10
Pde5a	0.160873	0.658657	4.09427	5.38816e-23	1.66663e-21	10
Syne1	0.228257	0.917668	4.02033	2.75841e-31	1.18905e-29	10
Plekhb2	0.220104	0.878967	3.99342	1.19331e-29	4.64934e-28	10
Emb	0.587543	2.34234	3.98668	0	0	10
Rora	0.320179	1.25944	3.93355	0	0	10
Lgals1	0.975684	3.78332	3.87761	0	0	10
Ikzf3	0.170185	0.65619	3.85574	1.15491e-21	3.27253e-20	10
Adgre5	0.167109	0.628496	3.76101	1.99802e-20	5.32629e-19	10
Vsir	0.205555	0.768861	3.74042	1.7081e-24	5.58164e-23	10
Fxyd5	0.601023	2.23935	3.72589	0	0	10
Capn2	0.189532	0.704241	3.71568	2.68584e-22	7.9438e-21	10
Gm12840	0.278449	1.03414	3.71393	5.34909e-32	2.40828e-30	10
S1pr1	0.273515	1.01287	3.70316	4.79892e-31	2.02554e-29	10
Smox	0.197963	0.712918	3.60126	1.00018e-21	2.87428e-20	10
Smpdl3a	0.273723	0.982453	3.58922	2.03505e-29	7.85334e-28	10
Podnl1	0.170678	0.606616	3.55416	2.27825e-18	5.56113e-17	10
Nrp1	0.164328	0.574651	3.49697	1.29754e-17	3.07465e-16	10
Tspo	0.36888	1.28877	3.49372	9.65602e-37	5.08132e-35	10
Spn	0.701387	2.43228	3.46782	0	0	10
Mettl21e	0.275379	0.947641	3.44123	3.72049e-27	1.32241e-25	10
S100a11	0.770786	2.63792	3.42237	0	0	10
Slfn2	0.25276	0.863057	3.41453	8.69738e-25	2.93682e-23	10
Nfic	0.225567	0.74887	3.31994	6.22518e-21	1.68163e-19	10
Cd82	0.347653	1.1268	3.24115	1.01739e-29	4.00241e-28	10
H2-Q5|H2-Q7	0.57693	1.85749	3.21961	0	0	10
Gpr68	0.166777	0.535088	3.2084	8.44813e-15	1.65371e-13	10
Dap	0.289985	0.925415	3.19125	5.56817e-24	1.77655e-22	10
AU020206	0.500637	1.56134	3.11871	5.19681e-38	2.80766e-36	10
Rnh1	0.189633	0.587175	3.09637	3.29259e-15	6.77237e-14	10
S1pr4	0.248606	0.769583	3.09559	2.32729e-19	5.96847e-18	10
Prkx	0.249532	0.76667	3.07243	2.78223e-19	7.04601e-18	10
Zap70	0.42077	1.29207	3.07073	6.72282e-31	2.80834e-29	10
Chd7	0.252714	0.756346	2.99289	1.72524e-18	4.2626e-17	10
Zbtb16	0.127342	0.379341	2.97891	1.72545e-09	2.13808e-08	10
Pfkp	0.193165	0.563246	2.91587	6.20403e-14	1.10743e-12	10
Rinl	0.361122	1.0493	2.90565	3.31016e-23	1.03975e-21	10
2011-09-01	0.393528	1.13452	2.88294	5.24675e-25	1.80168e-23	10
Eno1b	0.245615	0.70513	2.87087	5.03122e-16	1.09019e-14	10
Fam102a	0.224523	0.642913	2.86346	1.73415e-14	3.20857e-13	10
Cdk2ap2	0.456688	1.30578	2.85924	2.63732e-28	9.89484e-27	10
Emp3	0.538752	1.52538	2.83133	1.82251e-32	8.29752e-31	10
Ostf1	0.405397	1.14673	2.82867	2.42643e-24	7.80308e-23	10
Zdhhc18	0.289131	0.814548	2.81723	1.12279e-17	2.67621e-16	10
Lgals3bp	0.497808	1.39722	2.80674	2.76417e-29	1.05664e-27	10
Atp2b4	0.305099	0.852235	2.7933	2.18129e-18	5.35672e-17	10
Il18rap	0.16809	0.466352	2.77443	1.53905e-10	2.15043e-09	10
Ctss	0.21956	0.59922	2.72918	1.35398e-12	2.27649e-11	10
Selplg	1.27677	3.45199	2.7037	0	0	10
Il27ra	0.402807	1.08388	2.69083	1.2667e-21	3.56436e-20	10
Fnbp1	0.778065	2.09164	2.68826	0	0	10
Pbxip1	0.400958	1.06662	2.66019	7.86387e-21	2.11022e-19	10
Sh3bgrl3	1.35135	3.59223	2.65826	0	0	10
Dock2	0.454552	1.19729	2.634	2.0316e-22	6.05296e-21	10
Plec	0.43737	1.13738	2.6005	1.92623e-21	5.34594e-20	10
Susd2	0.116424	0.299826	2.57529	1.60664e-06	1.39403e-05	10
Zfp36l1	0.608137	1.56425	2.5722	5.39343e-28	2.00497e-26	10
Lmo4	0.407582	1.04489	2.56363	3.4833e-19	8.76666e-18	10
Il2rg	1.08173	2.76424	2.55538	0	0	10
Klf6	0.421878	1.06808	2.53172	3.64393e-19	9.11431e-18	10
Arhgap25	0.307661	0.776686	2.52449	2.28214e-14	4.16542e-13	10
Igf1r	0.495247	1.25009	2.52418	1.56685e-22	4.73797e-21	10
Maf	1.04308	2.60823	2.50051	0	0	10
Cdc25b	0.185851	0.464494	2.49928	5.43391e-09	6.3453e-08	10
Akirin1	0.303628	0.756388	2.49117	5.93215e-14	1.06359e-12	10
Samhd1	0.578009	1.4336	2.48024	1.13329e-24	3.7951e-23	10
Stk24	0.495912	1.22931	2.47888	2.5373e-21	6.99397e-20	10
Fam134b	0.241505	0.597505	2.47409	6.72005e-11	9.62178e-10	10
Myo1g	0.438577	1.06637	2.43144	7.0859e-18	1.71929e-16	10
Tagln2	0.688169	1.67116	2.42841	4.38177e-27	1.54391e-25	10
Lgals3	0.139	0.336114	2.41809	1.10683e-06	9.79227e-06	10
Rabac1	0.297805	0.716035	2.40437	3.67724e-12	6.03246e-11	10
Esyt1	0.59163	1.41539	2.39236	5.9036e-23	1.81223e-21	10
H2-Q6	0.303152	0.723503	2.3866	1.61367e-12	2.7019e-11	10
Selt	0.38707	0.917908	2.37142	5.41581e-15	1.08103e-13	10
Itm2b	1.96976	4.66158	2.36657	0	0	10
Clcn3	0.256262	0.60537	2.36231	1.38831e-10	1.96008e-09	10
Rapgef6	0.537714	1.27013	2.3621	3.5186e-20	9.31854e-19	10
Psap	0.630464	1.48865	2.3612	4.05827e-23	1.26493e-21	10
Cyth4	0.293059	0.689575	2.35302	2.48774e-11	3.71967e-10	10
Glud1	0.472538	1.10944	2.34783	2.17838e-17	5.07287e-16	10
Cmtm6	0.285462	0.669051	2.34374	4.3362e-11	6.34307e-10	10
Shisa5	1.33024	3.1024	2.33222	0	0	10
Cabin1	0.265494	0.616222	2.32104	5.62804e-10	7.35639e-09	10
Btg1	0.711915	1.65044	2.31832	1.1715e-24	3.89093e-23	10
Ncor1	1.5462	3.54126	2.29029	0	0	10
Surf4	0.419786	0.958657	2.28368	1.3676e-14	2.60054e-13	10
Tpr	0.957161	2.17951	2.27705	1.79693e-30	7.42975e-29	10
Gm37474	0.255355	0.577227	2.26049	2.76125e-09	3.32006e-08	10
Capns1	0.795992	1.78493	2.2424	7.92804e-25	2.69953e-23	10
Lax1	0.467405	1.04625	2.23842	2.65656e-15	5.5202e-14	10
Vimp	0.263148	0.588155	2.23508	4.55715e-09	5.35234e-08	10
Mical1	0.336233	0.750895	2.23326	2.3106e-11	3.46762e-10	10
Rexo2	0.39341	0.876556	2.2281	3.27814e-13	5.60465e-12	10
Mbd2	0.413893	0.920669	2.22441	4.11146e-13	6.99984e-12	10
Irf2bpl	0.268588	0.595555	2.21736	4.01505e-09	4.75701e-08	10
Calr	1.03741	2.29467	2.21192	3.41272e-30	1.38284e-28	10
Neat1	0.432306	0.955745	2.21081	9.50752e-14	1.66773e-12	10
Tgfbr2	0.3256	0.718616	2.20705	2.76658e-10	3.74923e-09	10
Sh2d2a	0.471662	1.03856	2.20192	1.0636e-14	2.06206e-13	10
Klf2	0.37481	0.819795	2.18723	1.21129e-11	1.87333e-10	10
Sec11c	0.469405	1.02647	2.18675	1.6107e-14	3.00762e-13	10
H2-D1|H2-K1	2.15886	4.71972	2.18621	0	0	10
Rpn1	0.376201	0.821928	2.18481	7.27187e-12	1.16927e-10	10
Ppp1r18	0.526902	1.14292	2.16912	3.17044e-15	6.55439e-14	10
Pim2	0.1918	0.415688	2.1673	2.01886e-06	1.72948e-05	10
Tshz1	0.257064	0.556948	2.16658	4.54181e-08	4.80507e-07	10
Itgal	0.69291	1.49882	2.16307	1.74662e-19	4.50783e-18	10
Tmem50a	0.886521	1.91754	2.16299	1.37749e-24	4.53789e-23	10
Socs2	0.162439	0.349517	2.15167	1.38802e-05	0.000106118	10
Fryl	0.409184	0.880079	2.15081	7.3153e-12	1.17161e-10	10
Tmem123	0.367995	0.790249	2.14745	5.88793e-11	8.52067e-10	10
Macf1	0.632668	1.3563	2.14378	8.9971e-18	2.17001e-16	10
Vasp	0.38262	0.819989	2.14309	3.40815e-11	5.00356e-10	10
Gm42577	0.233658	0.499247	2.13665	1.45201e-07	1.45632e-06	10
Anxa2	0.544652	1.16338	2.136	3.3407e-15	6.83662e-14	10
Pon2	0.247269	0.528031	2.13545	1.17478e-07	1.19304e-06	10
Gprin3	0.226041	0.481275	2.12915	4.63276e-07	4.42734e-06	10
Flna	0.660574	1.40601	2.12847	1.05907e-17	2.53926e-16	10
Stk10	0.497651	1.05721	2.12441	9.00959e-14	1.58726e-12	10
Diaph1	0.420529	0.893339	2.12432	8.45809e-12	1.33355e-10	10
Ubash3b	0.311868	0.657202	2.10731	4.32774e-09	5.09767e-08	10
Reep5	0.23826	0.499476	2.09634	5.51966e-07	5.18925e-06	10
Cdc42	1.47298	3.07719	2.0891	2.22713e-35	1.10053e-33	10
Gclc	0.219727	0.45896	2.08877	8.72717e-07	7.84022e-06	10
Mcur1	0.236205	0.491727	2.08178	8.41343e-07	7.5927e-06	10
Ski	0.269093	0.557122	2.07037	9.39212e-08	9.58611e-07	10
Zc3h13	0.521844	1.07919	2.06804	2.19324e-13	3.79786e-12	10
Slc16a6	0.317726	0.657016	2.06787	1.67708e-08	1.87722e-07	10
Mllt6	0.443198	0.913372	2.06087	3.1456e-11	4.65182e-10	10
Ankrd44	0.308875	0.63633	2.06015	2.64565e-08	2.86635e-07	10
Fam46a	0.160928	0.330543	2.05398	5.59895e-05	0.000387811	10
Gng2	0.238471	0.48974	2.05367	1.42785e-06	1.24422e-05	10
Clint1	0.43634	0.895594	2.05251	3.29572e-11	4.85609e-10	10
Sla	0.399592	0.814493	2.03831	3.53806e-10	4.73142e-09	10
Slco3a1	0.224496	0.45672	2.03442	3.25664e-06	2.71521e-05	10
Gimap3	0.238712	0.485458	2.03366	1.44597e-06	1.25731e-05	10
Eno1	0.4214	0.853627	2.02569	2.79955e-10	3.78126e-09	10
Aebp2	0.357563	0.721283	2.01722	7.82171e-09	9.0295e-08	10
Klk8	0.247097	0.497806	2.01462	2.22431e-06	1.89347e-05	10
Snx2	0.319421	0.643119	2.01339	7.8361e-08	8.14151e-07	10
Sema4a	0.358367	0.721304	2.01275	4.80529e-09	5.62746e-08	10
Bin1	0.265176	0.532582	2.00841	5.20682e-07	4.94099e-06	10
Rag1	0.343058	1.62026	4.72299	0	0	11
Ptcra	0.236043	0.856285	3.62767	4.22339e-63	1.22237e-60	11
Dgkeos	0.177682	0.608076	3.42227	4.602e-42	6.4301e-40	11
Ccdc18	0.1789	0.551958	3.08529	7.90877e-34	7.30702e-32	11
Aqp11	0.448672	1.31316	2.92678	9.33208e-72	4.20151e-69	11
Rgcc	0.428374	1.17254	2.73719	2.47949e-58	5.28783e-56	11
Notch3	0.253271	0.671046	2.64952	5.65389e-32	4.58192e-30	11
Slc5a9	0.152896	0.393453	2.57334	9.2494e-19	3.08629e-17	11
Fam163b	0.13016	0.319341	2.45346	1.52484e-14	3.51059e-13	11
Ly6d	0.555878	1.3198	2.37426	1.28397e-50	2.16777e-48	11
Pld4	0.215127	0.490525	2.28016	9.29238e-19	3.08629e-17	11
Arpp21	0.749832	1.70917	2.2794	4.03688e-60	9.08746e-58	11
Idi1	0.217977	0.473023	2.17006	2.24981e-16	6.11828e-15	11
Spats2	0.15768	0.341	2.1626	4.32419e-12	7.82215e-11	11
Ptprf	0.249353	0.536033	2.14969	1.09911e-17	3.32357e-16	11
Fkbp5	0.684151	1.47002	2.14868	9.6301e-46	1.44523e-43	11
Hdac4	0.433674	0.931736	2.14847	1.31751e-29	9.70643e-28	11
Ppt1	0.62432	1.304	2.08867	2.65751e-38	2.91033e-36	11
Tenm1	0.128162	0.257798	2.0115	3.37203e-08	3.80598e-07	11
Nrp1	0.163185	0.326508	2.00084	5.62662e-10	7.8079e-09	11
H19	0.182043	2.51847	13.8345	0	0	12
Rag1	0.28213	2.81168	9.9659	0	0	12
Ptcra	0.184404	1.75393	9.51134	0	0	12
Hdac4	0.341179	2.39095	7.00792	0	0	12
Pld4	0.171299	1.19152	6.95584	0	0	12
Notch3	0.209687	1.40304	6.69112	0	0	12
Aqp11	0.387777	2.40399	6.1994	0	0	12
Ppt1	0.527463	2.87039	5.44189	0	0	12
Slc5a9	0.134263	0.721424	5.37323	7.55666e-66	7.65489e-64	12
Myl10	0.593221	3.0773	5.18745	0	0	12
Arpp21	0.656357	3.29444	5.01927	0	0	12
Ly6d	0.492532	2.42171	4.91685	0	0	12
Gbp11|Gbp8	0.470852	2.27527	4.83225	0	0	12
Dgkeos	0.170523	0.816056	4.78561	2.21545e-67	2.42622e-65	12
Cdkn1a	0.209082	0.910963	4.35697	3.94541e-68	4.44078e-66	12
Rgcc	0.403178	1.71762	4.26021	0	0	12
Khdc1a|Khdc1c	0.139012	0.564305	4.0594	7.66195e-40	4.63376e-38	12
Arl5c	0.250557	0.944406	3.76923	2.49593e-60	2.24744e-58	12
Il2ra	0.628032	2.32253	3.69811	0	0	12
Fam163b	0.123847	0.456567	3.68653	9.5271e-30	4.59569e-28	12
Tmem131	0.352058	1.26973	3.60659	8.35192e-77	1.09168e-74	12
Ldlr	0.176242	0.631839	3.58506	4.48478e-39	2.59605e-37	12
Notch1	0.421535	1.50519	3.57073	0	0	12
Prrt1	0.196479	0.650212	3.30932	6.34706e-36	3.57198e-34	12
Rapgef3	0.280777	0.9199	3.27627	2.57649e-49	1.89817e-47	12
Pcmtd1	0.435128	1.41656	3.2555	7.83694e-75	9.92352e-73	12
Smarca4	0.843296	2.71101	3.21478	0	0	12
Gbp10|Gbp6|Gbp9	0.377208	1.20709	3.20006	3.32603e-62	3.20883e-60	12
Dtx1	0.180778	0.57726	3.19321	6.94769e-31	3.47556e-29	12
Fkbp5	0.658996	2.02463	3.07229	0	0	12
Gm17590	0.147862	0.442837	2.99493	3.45391e-22	1.12865e-20	12
Gbp4	0.413638	1.23721	2.99103	2.38238e-58	2.05391e-56	12
Ptprf	0.241829	0.714438	2.95431	1.4155e-33	7.54684e-32	12
Cd3g	1.45164	4.27053	2.94187	0	0	12
Pag1	0.325245	0.937217	2.88157	5.62925e-42	3.56402e-40	12
Capn5	0.212029	0.610928	2.88134	3.30519e-28	1.45572e-26	12
Uck2	0.655635	1.88555	2.87592	0	0	12
Desi1	0.434556	1.23551	2.84315	8.47392e-54	7.00611e-52	12
Prss57	0.176402	0.499918	2.83397	8.90981e-23	3.00855e-21	12
Xbp1	0.502403	1.4207	2.82781	3.28777e-61	3.09815e-59	12
Ccdc18	0.187177	0.522665	2.79235	3.99307e-23	1.37118e-21	12
Lck	1.82918	5.06966	2.77154	0	0	12
Hsdl1	0.255649	0.708387	2.77094	1.70253e-30	8.41299e-29	12
Cd3d	1.09622	3.01847	2.75352	0	0	12
Fbxl12	0.273473	0.751211	2.74693	1.56539e-31	8.02908e-30	12
Carkd	0.24477	0.658214	2.68911	2.38864e-27	1.02966e-25	12
Runx1	0.576189	1.54413	2.67989	8.67588e-61	7.9897e-59	12
Endou	0.486682	1.27591	2.62164	8.86538e-49	6.3022e-47	12
Cmah	0.552978	1.43362	2.59255	8.64524e-54	7.00611e-52	12
Mpzl2	0.127167	0.328166	2.58059	1.65326e-13	3.38333e-12	12
Dnajc7	0.527388	1.34869	2.55729	1.85804e-49	1.39422e-47	12
Dhrs3	0.187486	0.477369	2.54615	2.6305e-18	7.15354e-17	12
Emid1	0.208454	0.52861	2.53586	3.0455e-20	9.27847e-19	12
Ganc	0.240012	0.60659	2.52733	2.18918e-22	7.21183e-21	12
Dgke	0.268452	0.676224	2.51897	8.81971e-25	3.37146e-23	12
Tcf25	0.794024	1.95358	2.46035	6.80533e-66	7.07057e-64	12
Cdk6	2.18013	5.34177	2.4502	0	0	12
Pqlc3	0.191871	0.466718	2.43245	1.32066e-16	3.28301e-15	12
Ahcyl2	0.213788	0.518624	2.42587	3.16434e-18	8.54794e-17	12
Itpr2	0.646616	1.56053	2.41339	7.23093e-51	5.52825e-49	12
Bcl11b	2.64913	6.39307	2.41327	0	0	12
Tenm1	0.127033	0.305572	2.40544	2.52679e-11	4.32006e-10	12
Bst2	0.367594	0.883802	2.40429	3.41672e-29	1.59133e-27	12
Edem1	0.464035	1.11537	2.40364	2.78261e-36	1.58805e-34	12
Ldhb	0.236283	0.565937	2.39517	1.65881e-19	4.76701e-18	12
Mtf2	0.732655	1.71388	2.33927	9.49294e-53	7.39719e-51	12
Patz1	0.577614	1.34814	2.33397	2.31339e-41	1.44213e-39	12
Tmem242	0.26901	0.627304	2.3319	3.89593e-20	1.17808e-18	12
Ndrg1	0.178257	0.414834	2.32716	7.61795e-14	1.62463e-12	12
Xrcc6	0.479801	1.10775	2.30878	1.02024e-33	5.51201e-32	12
Lat	1.58985	3.64173	2.29061	0	0	12
Pik3ip1	0.529456	1.20198	2.27022	3.63154e-35	2.01575e-33	12
Marcks	0.662343	1.4919	2.25247	2.17457e-42	1.42119e-40	12
Nr3c1	0.860214	1.92517	2.23802	8.46388e-54	7.00611e-52	12
Themis	0.302621	0.673687	2.22618	1.39337e-19	4.06181e-18	12
Socs1	0.259901	0.576699	2.21892	8.82709e-17	2.20786e-15	12
Rras2	0.288241	0.619126	2.14795	6.15403e-17	1.55851e-15	12
Pdrg1	0.426596	0.906729	2.1255	1.47704e-23	5.20432e-22	12
Gls	0.384986	0.811743	2.1085	4.24336e-21	1.36461e-19	12
Zdhhc8	0.276752	0.580826	2.09872	1.98439e-15	4.70219e-14	12
Tgfbr1	0.360355	0.748083	2.07596	6.93119e-19	1.95036e-17	12
Sytl1	0.236255	0.490013	2.07408	5.85116e-13	1.14536e-11	12
Ralgps2	0.253757	0.525595	2.07126	1.08532e-13	2.26687e-12	12
N4bp2	0.420429	0.868713	2.06625	2.07437e-21	6.72427e-20	12
Abi3	0.41426	0.846076	2.04238	2.43946e-20	7.54557e-19	12
Plekha7	0.344487	0.702179	2.03834	5.17859e-17	1.32808e-15	12
Nfkbie	0.247736	0.502652	2.02898	3.07917e-12	5.6456e-11	12
Actn1	0.536777	1.08806	2.02702	6.01998e-25	2.32314e-23	12
Gzma	1.02332	12.6816	12.3926	0	0	13
Etv5	0.400397	2.04511	5.1077	0	0	13
Myo6	0.255753	1.2237	4.7847	0	0	13
Sox13	0.765576	3.44405	4.49864	0	0	13
Exoc4	0.390561	1.60035	4.09756	0	0	13
Ccr9	2.92737	11.4397	3.90784	0	0	13
Tox2	0.19189	0.692197	3.60727	2.62847e-39	3.43567e-37	13
Maf	0.960337	3.14241	3.27219	0	0	13
St6gal1	0.437426	1.39853	3.19718	3.7202e-66	1.00495e-63	13
Blk	0.512651	1.52265	2.97015	4.64056e-65	1.04464e-62	13
Camk4	0.556948	1.62394	2.91579	4.88782e-67	1.41468e-64	13
Lztfl1	0.325302	0.945966	2.90796	1.05313e-39	1.42242e-37	13
Gata3	1.15479	3.34281	2.89473	0	0	13
Ppm1l	0.217283	0.622054	2.86287	3.44126e-26	2.84571e-24	13
Slc15a1	0.143363	0.407904	2.84526	1.25482e-17	6.27718e-16	13
Cd247	0.637348	1.79386	2.81457	3.67531e-70	1.14557e-67	13
Heg1	0.314488	0.87533	2.78335	1.41658e-34	1.63999e-32	13
Slc9a9	0.364346	0.969763	2.66165	3.36057e-35	4.00501e-33	13
Endou	0.490735	1.28872	2.62611	3.62042e-45	5.64228e-43	13
Igfbp4	0.946303	2.45589	2.59525	0	0	13
Aff4	0.398061	1.02635	2.57838	1.18068e-35	1.44973e-33	13
Sh3kbp1	0.933932	2.38009	2.54847	0	0	13
Cd164	0.810749	2.04388	2.52098	9.95171e-66	2.37202e-63	13
Gsn	0.202854	0.507052	2.49959	3.42875e-17	1.65397e-15	13
Mns1	0.291911	0.726744	2.48961	5.6028e-24	4.05402e-22	13
Camk2d	0.257531	0.637487	2.47537	5.54402e-21	3.45605e-19	13
Rcbtb2	0.357587	0.883945	2.47197	9.41345e-29	9.08174e-27	13
Kbtbd11	0.638092	1.53718	2.40903	4.14199e-46	6.71333e-44	13
Chchd3	0.469349	1.11603	2.37782	2.44369e-33	2.67617e-31	13
Rora	0.321731	0.76113	2.36573	4.31072e-23	2.91117e-21	13
Ankrd6	0.161538	0.380259	2.354	3.57638e-12	1.04255e-10	13
Galnt10	0.286712	0.659336	2.29965	5.1757e-19	2.83405e-17	13
Gm42428	0.329562	0.753977	2.28782	2.23218e-21	1.43568e-19	13
Sh2d1a	0.260795	0.586222	2.24782	2.44993e-16	1.09089e-14	13
Tnfsf11	0.171446	0.384696	2.24383	2.64639e-11	6.83004e-10	13
Tes	0.661389	1.46634	2.21706	1.65345e-37	2.09368e-35	13
Bcl11b	2.69978	5.95146	2.20443	0	0	13
Prkcq	0.498499	1.09317	2.19293	8.03161e-28	7.39638e-26	13
Lpar6	0.470629	1.01762	2.16225	2.3386e-25	1.75482e-23	13
Chd3	1.17158	2.52947	2.15902	1.09339e-59	2.2152e-57	13
Lipa	0.284446	0.609181	2.14164	1.58708e-15	6.43085e-14	13
Fyb	0.988186	2.11185	2.1371	5.45439e-49	9.60921e-47	13
Cd163l1	0.503068	1.07481	2.1365	1.11783e-25	8.54614e-24	13
Gm44231	0.302229	0.644172	2.1314	5.9694e-16	2.51959e-14	13
Cx3cr1	0.155352	0.323691	2.08359	2.06543e-08	3.33432e-07	13
Rgs10	0.370897	0.766981	2.06791	1.48892e-17	7.35745e-16	13
Grap2	0.246095	0.505571	2.05438	3.93364e-12	1.13851e-10	13
Gm44189	0.343825	0.705696	2.05249	6.3677e-16	2.65999e-14	13
Nck2	0.289524	0.594062	2.05186	8.04851e-14	2.7874e-12	13
Fam169b	0.454125	0.919535	2.02485	9.31624e-20	5.39277e-18	13
Maf	0.585568	5.49432	9.38289	0	0	14
Ccr9	1.88061	16.9792	9.02854	0	0	14
Sox13	0.624984	3.53426	5.65496	0	0	14
Lztfl1	0.248113	1.35745	5.47109	0	0	14
Myo6	0.223115	1.09723	4.91779	0	0	14
Rorc	0.165703	0.779226	4.70256	2.91213e-92	4.71998e-90	14
Etv5	0.36674	1.63933	4.47	0	0	14
St6gal1	0.372695	1.55595	4.17487	0	0	14
Ppm1l	0.185737	0.725866	3.90803	9.03149e-72	8.13236e-70	14
Gata3	0.988881	3.86354	3.90698	0	0	14
Camk4	0.4781	1.85987	3.89013	0	0	14
Slc9a9	0.310814	1.18061	3.79845	4.83204e-111	9.78971e-109	14
Lpar6	0.390918	1.48256	3.79251	0	0	14
Blk	0.451111	1.6313	3.61619	0	0	14
Ankrd6	0.139501	0.480047	3.44118	2.01389e-41	8.24272e-40	14
Rora	0.278076	0.956214	3.43868	2.41041e-80	2.71306e-78	14
Lipa	0.245729	0.809863	3.29576	2.62413e-65	2.2152e-63	14
Camk2d	0.233034	0.690157	2.96162	5.81693e-48	3.10134e-46	14
Gm44189	0.304623	0.894809	2.93743	9.8691e-61	7.99792e-59	14
Cnot6l	0.62538	1.8322	2.92974	1.94334e-122	4.37468e-120	14
Exoc4	0.385713	1.12756	2.92331	1.01878e-75	1.00685e-73	14
Mme	0.275684	0.792937	2.87625	1.65705e-52	1.08297e-50	14
Chd3	1.0511	3.00606	2.85992	0	0	14
Gm37788	0.263061	0.747019	2.83972	2.20701e-48	1.20849e-46	14
Gm28268	0.252616	0.716268	2.83541	1.50302e-46	7.5188e-45	14
Gm44231	0.271485	0.767714	2.82783	1.29673e-49	7.61499e-48	14
Ifngr1	0.575292	1.62621	2.82676	5.26591e-103	1.01607e-100	14
Chd7	0.22591	0.630778	2.79216	3.66066e-40	1.38626e-38	14
Prkcq	0.45076	1.25787	2.79056	1.02079e-78	1.08849e-76	14
Gm16348	0.212014	0.587192	2.7696	6.15626e-37	2.02806e-35	14
Itgb3	0.235304	0.650559	2.76475	1.10867e-40	4.36148e-39	14
Mafg	0.257728	0.710557	2.75701	2.62363e-44	1.22195e-42	14
AI504432	0.588825	1.61791	2.74769	3.24476e-98	5.71643e-96	14
Gzma	1.45032	3.97806	2.74288	0	0	14
Heg1	0.295983	0.798498	2.69778	3.11785e-48	1.68447e-46	14
Itk	0.380092	1.01001	2.65728	7.88644e-59	6.0294e-57	14
Pstpip1	0.279906	0.739929	2.64349	6.64163e-43	2.89375e-41	14
Galnt10	0.26439	0.696077	2.63276	1.81933e-40	7.08839e-39	14
Gsn	0.189366	0.49559	2.6171	1.26579e-28	3.01706e-27	14
Mid1	0.813244	2.12805	2.61674	1.60561e-118	3.42418e-116	14
Nrip1	0.540497	1.4068	2.60278	3.91178e-78	4.06424e-76	14
Caps2	0.17685	0.451517	2.5531	1.50783e-25	2.96588e-24	14
Tecpr1	0.440587	1.12064	2.54353	1.78338e-60	1.41692e-58	14
Ypel3	0.583707	1.48146	2.53802	9.49428e-79	1.03975e-76	14
Bcl11b	2.49905	6.32401	2.53056	0	0	14
Pcf11	0.416954	1.04838	2.51438	1.60007e-55	1.13745e-53	14
Thy1	2.78159	6.97429	2.5073	0	0	14
Bach1	0.247511	0.605496	2.44634	4.31723e-31	1.16623e-29	14
Ptger4	0.214725	0.524804	2.44407	3.08114e-27	6.64084e-26	14
Cd163l1	0.467945	1.13883	2.43369	1.73047e-56	1.25212e-54	14
Rcbtb2	0.338807	0.824208	2.43268	3.32833e-41	1.34864e-39	14
Grap2	0.227956	0.553876	2.42975	1.81013e-28	4.23968e-27	14
Tnfsf11	0.160561	0.389186	2.42392	1.63618e-20	2.41083e-19	14
Mllt6	0.399155	0.962668	2.41177	2.88769e-47	1.5196e-45	14
Sh3kbp1	0.89036	2.14569	2.40991	6.58361e-103	1.21258e-100	14
Xlr4a|Xlr4b|Xlr4c	0.276809	0.666782	2.40881	3.93557e-33	1.13099e-31	14
Lig4	0.264176	0.631815	2.39164	3.3469e-31	9.10176e-30	14
Gm43258	0.226484	0.539194	2.38071	1.78182e-26	3.68364e-25	14
Gm38194	0.192145	0.457006	2.37844	9.41373e-23	1.60947e-21	14
Bcl2l11	0.239045	0.566403	2.36944	9.4768e-28	2.09836e-26	14
Slc35b4	0.254094	0.60063	2.3638	3.14396e-29	7.72081e-28	14
Gm37750	0.252897	0.596884	2.36019	7.03477e-29	1.71716e-27	14
Aff4	0.382344	0.896386	2.34445	8.40805e-42	3.51231e-40	14
Trim24	0.244669	0.564828	2.30854	2.88293e-26	5.92976e-25	14
Endou	0.474175	1.09386	2.30687	3.81876e-49	2.17938e-47	14
Klf3	0.501052	1.15357	2.30229	1.01117e-51	6.50357e-50	14
Kif21b	0.453414	1.04094	2.29578	1.30917e-46	6.63096e-45	14
Kdm5b	0.395378	0.906614	2.29303	9.11872e-41	3.62245e-39	14
Kbtbd11	0.610244	1.39809	2.29103	3.33983e-61	2.76184e-59	14
Tnk2	0.267516	0.612822	2.29078	4.031e-28	9.12492e-27	14
Mex3a	0.401999	0.920507	2.28982	8.01415e-41	3.21518e-39	14
St8sia4	0.468124	1.06594	2.27704	1.29326e-46	6.63096e-45	14
Man1a	0.261991	0.59597	2.27478	1.17182e-26	2.46021e-25	14
Fyb	0.933334	2.11355	2.26452	1.81049e-89	2.82158e-87	14
Atp1b1	0.244151	0.547966	2.24437	3.81742e-24	7.031e-23	14
Mettl21e	0.261774	0.585888	2.23814	1.39552e-25	2.75836e-24	14
Abi3	0.392435	0.87764	2.2364	2.31889e-37	7.8301e-36	14
Adcy6	0.255517	0.57085	2.2341	1.22199e-24	2.30302e-23	14
Cd247	0.626232	1.39865	2.23344	1.69709e-58	1.27345e-56	14
Pitpnm1	0.292672	0.651842	2.22721	5.21253e-28	1.1605e-26	14
Lars2	0.322017	0.715112	2.22073	2.09199e-30	5.54035e-29	14
Nck2	0.273379	0.605721	2.21568	4.62038e-26	9.36089e-25	14
Znrf1	0.909096	2.01371	2.21507	9.39993e-82	1.1542e-79	14
Hsd3b2	0.233507	0.516564	2.2122	4.70779e-22	7.63038e-21	14
Tes	0.630515	1.39383	2.21063	4.40674e-57	3.24657e-55	14
Gm37086	0.378793	0.834093	2.20198	1.0744e-34	3.24886e-33	14
Gm42923	0.238015	0.523362	2.19886	4.35445e-22	7.08604e-21	14
Hdac7	1.01723	2.23111	2.19332	2.65315e-88	3.98169e-86	14
Dpp10	0.397441	0.86984	2.1886	1.77089e-35	5.60597e-34	14
Adgrl1	0.291669	0.633195	2.17093	7.79103e-26	1.57061e-24	14
Vamp1	0.221064	0.477956	2.16207	1.01611e-19	1.43459e-18	14
Btg2	0.468871	1.01193	2.15822	1.21224e-39	4.54813e-38	14
Secisbp2l	0.278352	0.598937	2.15173	7.61834e-24	1.3781e-22	14
Rock1	1.01202	2.17561	2.14976	2.11766e-82	2.68148e-80	14
Gm42553|Gm42887|Gm43042|Gm43694	0.266885	0.572706	2.1459	6.99257e-23	1.21085e-21	14
AI838599	0.323183	0.692204	2.14184	3.10794e-27	6.66316e-26	14
Zbtb20	0.604129	1.29333	2.14081	2.10036e-49	1.21581e-47	14
Ldb1	0.611289	1.30237	2.13054	4.74867e-49	2.67245e-47	14
Tnik	0.270087	0.574834	2.12833	1.77127e-22	2.97809e-21	14
Clip1	0.328562	0.699269	2.12827	4.65502e-27	9.87547e-26	14
Tcf12	0.471256	1.00286	2.12806	4.49633e-38	1.59439e-36	14
Fam169b	0.431644	0.918156	2.12712	4.64787e-35	1.43765e-33	14
Gm42653	0.257049	0.545466	2.12203	1.81237e-21	2.83541e-20	14
Sla	0.369315	0.782794	2.11958	5.34359e-30	1.37912e-28	14
Nlrc3	0.629345	1.3338	2.11934	1.01496e-49	6.04798e-48	14
P2ry10	0.279224	0.591637	2.11886	8.56269e-23	1.47643e-21	14
Abcb9	0.18463	0.390561	2.11537	1.07049e-15	1.15056e-14	14
Sh2d1a	0.251263	0.53109	2.11369	7.42323e-21	1.11818e-19	14
Aak1	0.509643	1.07584	2.11096	2.21776e-40	8.55845e-39	14
Ash1l	0.42574	0.898656	2.11081	9.49897e-34	2.78912e-32	14
Etv3	0.288459	0.607507	2.10604	1.65774e-23	2.93326e-22	14
Ube2h	0.388371	0.811587	2.08972	5.24802e-30	1.36314e-28	14
Utrn	0.553414	1.15517	2.08735	6.24132e-42	2.66209e-40	14
Map4k2	0.370582	0.77224	2.08385	2.31808e-28	5.36735e-27	14
Slc43a2	0.28416	0.591794	2.0826	2.89095e-22	4.76183e-21	14
Ppp1r16b	0.417565	0.868968	2.08104	1.28364e-31	3.5383e-30	14
Foxn3	0.218562	0.45278	2.07164	2.30991e-17	2.75287e-16	14
Ano6	0.397302	0.822606	2.07048	6.08047e-30	1.55937e-28	14
Arid4b	0.589927	1.21958	2.06734	4.5159e-43	1.98896e-41	14
Trps1	0.227108	0.468004	2.06071	1.52659e-17	1.84649e-16	14
Gm37474	0.238885	0.491188	2.05617	2.87596e-18	3.72312e-17	14
Pde7a	0.622821	1.28044	2.05586	1.86901e-44	8.80607e-43	14
Slc16a6	0.295836	0.605982	2.04837	1.14569e-21	1.82052e-20	14
Gprin3	0.210958	0.430765	2.04195	8.05385e-16	8.77263e-15	14
Gm26809	0.266713	0.542071	2.03241	1.77835e-19	2.44267e-18	14
Paxbp1	0.229681	0.46671	2.03199	8.12441e-17	9.37895e-16	14
Ighm	0.733393	1.48817	2.02916	6.59737e-50	3.98993e-48	14
Gm13075	0.331912	0.673128	2.02803	1.96876e-23	3.46844e-22	14
Rasal3	0.638379	1.29284	2.02519	1.17461e-43	5.34779e-42	14
Cd164	0.799579	1.61651	2.0217	1.24238e-53	8.53243e-52	14
Itgal	0.649041	1.30644	2.01288	3.41439e-43	1.52034e-41	14
Itgae	0.255751	0.514518	2.01179	8.88417e-18	1.09418e-16	14
Baz2a	0.372312	0.746717	2.00562	1.80708e-25	3.53733e-24	14
Icos	0.249277	1.91967	7.70094	0	0	15
Il7r	0.546543	3.65994	6.69653	0	0	15
Ccr6	0.142549	0.877964	6.15902	0	0	15
Cxcr6	0.303647	1.86723	6.14936	0	0	15
S100a6	0.394517	2.41695	6.12636	0	0	15
Ly6a	0.2611	1.56723	6.00242	0	0	15
Id2	0.366133	2.05468	5.61183	0	0	15
Il18r1	0.212451	1.16848	5.49999	0	0	15
S100a4	0.389244	1.98484	5.09923	0	0	15
Ccr2	0.230804	1.14263	4.95066	0	0	15
Ahnak	0.358778	1.64713	4.59095	0	0	15
Lmo4	0.400382	1.78959	4.46972	0	0	15
Capg	0.253872	1.05921	4.17224	4.22424e-25	6.33949e-23	15
Amica1	0.180315	0.715384	3.96742	2.15304e-16	1.8562e-14	15
Gm26740	0.17752	0.696807	3.92523	4.29252e-16	3.54965e-14	15
Cd7	0.424479	1.60497	3.78104	0	0	15
Il17re	0.169593	0.639236	3.76923	5.74892e-14	4.31382e-12	15
Atp2b1	0.403164	1.49626	3.71129	0	0	15
Tmem176a	0.252597	0.928261	3.67486	6.80796e-19	7.45563e-17	15
Itgb7	0.381581	1.33935	3.51001	2.25358e-25	3.51212e-23	15
Fam129a	0.236758	0.826728	3.49187	1.88395e-16	1.69639e-14	15
Cd52	1.3802	4.67449	3.38682	0	0	15
Gm12840	0.287849	0.969249	3.36722	3.64464e-18	3.69202e-16	15
Itgae	0.270527	0.9032	3.33867	2.10399e-16	1.85334e-14	15
Tmem64	0.198512	0.657964	3.31448	3.77433e-12	2.38962e-10	15
Acsbg1	0.139803	0.457458	3.27216	6.54087e-09	2.81953e-07	15
Samhd1	0.579145	1.86251	3.21596	0	0	15
Ppcs	0.185188	0.592333	3.19855	1.2817e-10	6.74474e-09	15
Gpr183	0.146026	0.458016	3.13653	1.79553e-08	7.20345e-07	15
Ctss	0.221862	0.694543	3.13052	5.713e-12	3.50744e-10	15
Pde5a	0.168784	0.525045	3.11075	2.51006e-09	1.11767e-07	15
Slfn2	0.260835	0.785105	3.00997	3.5751e-13	2.49764e-11	15
Adgrg5	0.146881	0.439443	2.99183	1.85761e-07	6.27254e-06	15
Syne1	0.239814	0.700894	2.92266	2.90951e-11	1.7086e-09	15
Smpdl3a	0.284324	0.827235	2.90948	4.79203e-13	3.29107e-11	15
Gpr68	0.171528	0.49448	2.88279	3.24683e-08	1.25297e-06	15
Lgals3	0.140011	0.395345	2.82368	1.61371e-06	4.41806e-05	15
Ubash3b	0.311935	0.850973	2.72805	2.7561e-12	1.77265e-10	15
Rapgef6	0.542535	1.4339	2.64296	4.3222e-18	4.2716e-16	15
S1pr1	0.286409	0.753955	2.63244	3.69049e-10	1.84616e-08	15
Emb	0.62026	1.61615	2.6056	1.11941e-19	1.41745e-17	15
Klrb1a	0.118856	0.309046	2.60018	0.000106796	0.00197597	15
Blk	0.555901	1.42761	2.56809	2.29028e-17	2.20958e-15	15
Fxyd5	0.630482	1.61878	2.56754	1.34653e-19	1.65338e-17	15
Lsp1	0.786559	1.99876	2.54115	9.61733e-23	1.34377e-20	15
Pim2	0.192823	0.489561	2.53891	1.52723e-06	4.20974e-05	15
Rora	0.337973	0.855811	2.53219	7.11232e-11	3.79199e-09	15
Fcer1g	0.205672	0.518257	2.51982	4.38989e-07	1.39922e-05	15
Il1r1	0.182501	0.45889	2.51445	3.00003e-06	7.74275e-05	15
Zap70	0.433993	1.09122	2.51437	3.56443e-13	2.49764e-11	15
St3gal6	0.161201	0.40152	2.49081	1.11455e-05	0.00025515	15
Tnni1	0.111915	0.278593	2.48934	0.000117827	0.0021166	15
Cers4	0.211962	0.526332	2.48315	3.41772e-07	1.10789e-05	15
Podnl1	0.178498	0.442475	2.47889	4.5779e-06	0.000111745	15
S100a10	0.981483	2.40165	2.44696	1.20736e-25	1.95689e-23	15
Myo1f	0.231186	0.562282	2.43216	6.21665e-07	1.90832e-05	15
Prr13	0.307944	0.742656	2.41166	8.28981e-09	3.46292e-07	15
Prkx	0.25798	0.615761	2.38686	2.53782e-07	8.29295e-06	15
Gimap4	0.277866	0.661372	2.38019	6.41433e-08	2.30008e-06	15
Tmem176b	0.461186	1.09053	2.36462	7.30077e-12	4.3504e-10	15
S100a11	0.805288	1.88162	2.33658	7.26403e-19	7.74575e-17	15
Rorc	0.223079	0.520026	2.33113	2.82229e-06	7.37802e-05	15
Vsir	0.216709	0.501331	2.31339	7.5396e-06	0.000177619	15
Smurf2	0.204754	0.472257	2.30646	6.22357e-06	0.000148341	15
Klra4	0.116663	0.268715	2.30334	0.00129513	0.0163996	15
F2r	0.210811	0.485063	2.30093	9.83189e-06	0.00022765	15
Arhgef3	0.218947	0.496105	2.26587	1.33433e-05	0.000303747	15
Arl4c	0.489292	1.10617	2.26076	5.55617e-11	3.04238e-09	15
Il27ra	0.413353	0.915764	2.21545	7.64705e-09	3.22769e-07	15
Ifi203	0.814093	1.80032	2.21144	5.97123e-16	4.7442e-14	15
Zbtb16	0.131743	0.290793	2.20728	0.00130089	0.0164212	15
Add3	0.40751	0.896839	2.20078	1.02158e-08	4.22391e-07	15
Adgre5	0.176636	0.388688	2.2005	0.000114565	0.00208169	15
S1pr4	0.258074	0.566962	2.1969	3.04748e-06	7.81543e-05	15
Stk10	0.502809	1.10437	2.1964	1.87468e-10	9.61544e-09	15
Fam102a	0.231604	0.507815	2.1926	1.45383e-05	0.000325464	15
Ccr10	0.136648	0.29749	2.17705	0.000914958	0.0122357	15
Fgl2	0.14729	0.320437	2.17555	0.000471294	0.00699518	15
Cd44	0.350603	0.760338	2.16866	3.58896e-07	1.15417e-05	15
Sepp1	0.40716	0.879468	2.16001	5.08611e-08	1.85666e-06	15
Rinl	0.373263	0.800982	2.14589	1.91531e-07	6.4139e-06	15
Abi3bp	0.130528	0.279886	2.14426	0.00122528	0.0155852	15
H2-Q5|H2-Q7	0.60159	1.28609	2.13782	3.05631e-11	1.76917e-09	15
Ipcef1	0.329801	0.702276	2.12939	8.35641e-07	2.47155e-05	15
Shisa5	1.35359	2.881	2.12842	4.5256e-23	6.54919e-21	15
Ctsw	0.348387	0.739413	2.12239	5.48135e-07	1.70849e-05	15
Ppp1r12a	0.484752	1.02592	2.11637	3.69772e-09	1.61109e-07	15
Dtx1	0.202222	0.427526	2.11414	0.000113957	0.00207998	15
Ly9	0.270804	0.569348	2.10244	1.3868e-05	0.000312184	15
Serpinb1a	0.390357	0.819114	2.09837	2.08258e-07	6.91688e-06	15
Eno1b	0.253922	0.528736	2.08227	2.2371e-05	0.000482167	15
Psen2	0.219719	0.453628	2.06458	0.000125641	0.00223288	15
Capn2	0.200599	0.413576	2.06171	0.000284203	0.00456981	15
Tgfbr2	0.330553	0.681448	2.06154	3.97362e-06	9.81775e-05	15
Maf	1.06781	2.1956	2.05617	1.28981e-16	1.1878e-14	15
Flna	0.669288	1.37148	2.04916	4.97707e-11	2.80098e-09	15
Cd84	0.420317	0.857599	2.04036	2.40876e-07	7.9352e-06	15
Btg1	0.725673	1.45973	2.01155	5.32151e-11	2.9538e-09	15
Mid1	0.872202	32.3077	37.0416	0	0	16
Oxsm	0.222272	4.95692	22.3012	0	0	16
Gm28370	0.265612	5.06342	19.0632	0	0	16
Gm11033	0.226406	3.79407	16.7579	0	0	16
Ms4a6c	0.190546	3.10961	16.3195	0	0	16
Gm42721	0.193662	2.80187	14.4678	0	0	16
Adtrp	0.193078	2.58728	13.4002	0	0	16
Gm20663	0.16481	2.11677	12.8437	0	0	16
Gm37985	0.312549	3.94653	12.6269	0	0	16
Gm26917	0.300094	3.76267	12.5383	0	0	16
Gm14565	0.17332	2.16774	12.5072	0	0	16
Gm43830	0.216737	2.68138	12.3716	0	0	16
Slfn8|Slfn9	0.548629	6.21203	11.3228	0	0	16
AI838599	0.352638	3.82374	10.8432	0	0	16
Maoa	0.221278	2.10518	9.51375	0	0	16
Gm43258	0.253549	2.3226	9.16036	0	0	16
Stxbp4	0.243766	2.16087	8.86455	0	0	16
Dpp10	0.437796	3.78363	8.64246	0	0	16
Gm37086	0.417924	3.54448	8.48117	0	0	16
Cxcr2	0.267063	2.06741	7.74128	0	0	16
Acbd6	0.375114	2.87231	7.65716	0	0	16
Gm10687	0.237577	1.79372	7.55008	0	0	16
Gm38284	0.194656	1.44538	7.42528	0	0	16
Snhg14	0.579296	4.20645	7.26132	0	0	16
Gxylt2	0.294946	2.13305	7.23202	0	0	16
Gm42553|Gm42887|Gm43042|Gm43694	0.293869	2.10359	7.15825	0	0	16
Car5a	0.328225	2.24831	6.84991	0	0	16
Gm36401	0.242806	1.6242	6.68928	0	0	16
Usp17la|Usp17lc|Usp17ld	0.251881	1.64464	6.52942	0	0	16
Gabra2	0.232344	1.48749	6.40208	0	0	16
Mettl21e	0.291316	1.81798	6.24056	0	0	16
Gm44080	0.231437	1.43603	6.20486	0	0	16
Gm42923	0.264009	1.61412	6.11389	0	0	16
Gm44215	0.192002	1.10262	5.74275	0	0	16
Gm16348	0.247663	1.41272	5.70422	0	0	16
Hsd3b2	0.259605	1.4691	5.65898	0	0	16
Gm37788	0.309214	1.74243	5.63503	0	0	16
Gm28268	0.296848	1.66334	5.60334	0	0	16
Timm17b	0.37017	2.02274	5.46436	0	0	16
Rnf168	0.35249	1.87927	5.3314	0	0	16
Gm44189	0.361405	1.90243	5.26399	0	0	16
Gm42577	0.238993	1.24089	5.19216	0	0	16
Il11	0.24083	1.19556	4.96434	0	0	16
Wnt4	0.283699	1.40006	4.93501	0	0	16
Gm11261|Gm11815|Gm11851	0.218653	1.07726	4.92681	0	0	16
Gm22002|Gm22174|Gm22411|Gm22692|Gm22875|Gm23638|Gm23968|Gm24081|Gm25960|Gm26141|Gm27634	0.237508	1.16475	4.90407	0	0	16
Snap23	0.267616	1.29022	4.82115	0	0	16
Zfp950	0.30127	1.39186	4.61999	0	0	16
Acer3	0.28744	1.29923	4.52002	0	0	16
Mirt1	0.312509	1.40383	4.49212	0	0	16
Gm26809	0.292498	1.30476	4.46076	0	0	16
Dhrs7b	0.27946	1.23087	4.40444	0	0	16
Zfp65	0.26402	1.16035	4.39495	0	0	16
Zfp553	0.367205	1.5898	4.32945	0	0	16
Zfp933	0.213511	0.922737	4.32172	0.000391596	0.0137978	16
Tmem72	0.178933	0.771074	4.3093	0.000557259	0.0186613	16
Gm37033	0.392907	1.65412	4.20996	0	0	16
Gm42653	0.284455	1.17971	4.14726	0	0	16
Gm38194	0.217661	0.89539	4.11369	0.000448002	0.0155154	16
Gm26764	0.247805	1.0159	4.0996	0.000267593	0.0101335	16
Tgfbr1	0.382635	1.53647	4.01549	0	0	16
Cmah	0.605536	2.4161	3.99001	0	0	16
Mme	0.32643	1.27042	3.89186	0	0	16
Mob4	0.425682	1.65469	3.88715	0	0	16
Zfp60	0.41181	1.59247	3.86699	0	0	16
Ctage5	0.517474	1.997	3.85912	0	0	16
S1pr1	0.293116	1.11265	3.79594	0.000247929	0.00952683	16
Tprkb	0.258434	0.98027	3.79312	0.000369884	0.0133495	16
Decr2	0.320786	1.18935	3.70763	0.000136877	0.00538472	16
Slx1b	0.37041	1.35185	3.64961	0	0	16
Gad2	0.247626	0.897793	3.6256	0.00109412	0.0328398	16
Gm37706	0.299732	1.07419	3.58385	0.0011235	0.0334737	16
Pou2f2	0.235354	0.842744	3.58075	0.000771363	0.024501	16
Pik3c2a	0.29153	1.03346	3.54496	0.000916007	0.0281186	16
Gm10827	1.08888	3.85968	3.54462	0	0	16
Gm44231	0.320421	1.12145	3.49994	0.000515389	0.0175492	16
Gm43684	0.293057	1.01746	3.47189	0.000950141	0.0287311	16
Siglec1	0.240415	0.830513	3.45449	0.000893274	0.0276301	16
Dcaf10	0.348593	1.19814	3.43707	0.00028749	0.0107862	16
Gm26981	0.313644	1.07082	3.41414	0.000433324	0.0151364	16
AU022252	0.378515	1.27923	3.3796	0.000588364	0.0193825	16
Chpt1	0.30754	1.03736	3.37309	0.00135238	0.0394233	16
Gm38299	0.498744	1.67254	3.3535	0	0	16
Mprip	0.412128	1.36633	3.31531	0.000372284	0.0133495	16
Gm20342	0.279343	0.920386	3.29482	0.000664453	0.0215389	16
Comt	0.579159	1.90354	3.28673	0	0	16
Gm37758	0.64137	2.04259	3.18472	0	0	16
Gpn1	0.319085	0.978701	3.06721	0.00176549	0.0493364	16
Ubn2	0.545907	1.44839	2.65319	0.0016062	0.0455127	16
St8sia4	0.527337	1.38479	2.626	0.00117122	0.0346408	16
Tmem245	0.655941	1.66813	2.54311	0.000486661	0.0167115	16
Trp53i11	0.669383	1.66747	2.49105	0.00158636	0.0452672	16
Bin2	0.912307	2.1325	2.33748	0.000320001	0.0117877	16
Cd74	0.114355	21.8942	191.458	0	0	17
H2-Aa	0.108286	13.0378	120.401	0	0	17
H2-Ab1	0.127379	11.5072	90.3385	0	0	17
Susd2	0.119949	2.01454	16.795	0	0	17
Kctd12	0.191286	3.17906	16.6194	0	0	17
Ly86	0.1154	1.85662	16.0885	0	0	17
Klrd1	0.156864	2.45302	15.6379	0	0	17
Ctss	0.227886	3.08298	13.5286	0	0	17
S100a4	0.414142	5.32318	12.8535	0	0	17
Tmem176b	0.467646	5.88693	12.5884	0	0	17
Gpr183	0.150461	1.56004	10.3684	0	0	17
Ms4a6c	0.195856	1.98898	10.1553	0	0	17
Nfkbia	0.465092	4.33591	9.32269	0	0	17
Tbc1d4	0.264623	2.40648	9.09401	0	0	17
Runx2	0.255303	2.21338	8.66959	0	0	17
Ogfrl1	0.241466	2.04961	8.4882	0	0	17
Fabp5	0.241977	1.98	8.18259	0	0	17
Basp1	0.355924	2.5722	7.22681	0	0	17
Bmp2k	0.226887	1.60113	7.05696	0	0	17
Il18r1	0.228924	1.55859	6.80834	0	0	17
Ncf1	0.189167	1.2548	6.6333	0	0	17
Atp1b1	0.273817	1.80548	6.59376	0	0	17
Icam1	0.177552	1.1302	6.36547	0	0	17
Fcer1g	0.210397	1.33016	6.32214	0	0	17
Ifi27l2a	0.159078	0.99827	6.27534	0	0	17
Spi1	0.162096	0.99916	6.16399	0	0	17
Mef2c	0.181209	1.11116	6.13192	0	0	17
Clic4	0.253198	1.52438	6.02051	0	0	17
Marcksl1	0.805708	4.49429	5.57806	0	0	17
Lsp1	0.805624	4.37947	5.43613	0	0	17
Ttyh3	0.380149	2.03695	5.35831	0	0	17
Irf7	0.207275	1.1054	5.33302	0	0	17
H2-Q6	0.314113	1.66918	5.31394	0	0	17
Tnfaip3	0.253359	1.33568	5.27187	0	0	17
Rbpms	0.231234	1.19918	5.18601	0	0	17
Serpinb6b	0.272921	1.41416	5.18157	0	0	17
Marcks	0.713213	3.56723	5.00164	0	0	17
Samsn1	0.256359	1.26155	4.92104	0	0	17
Nrgn	0.857535	4.21729	4.91792	0	0	17
Stard3	0.294679	1.41486	4.80136	0	0	17
Rtn4	0.509197	2.42617	4.76469	0	0	17
Zfand6	0.436447	1.88981	4.32998	0	0	17
Slx1b	0.371591	1.60116	4.30893	0	0	17
Id2	0.396513	1.41218	3.5615	0	0	17
Nfkb1	0.583243	1.97334	3.38339	0	0	17
Comt	0.581061	1.91995	3.30421	0	0	17
S100a11	0.823667	2.49326	3.02703	0	0	17
Mndal	0.889769	2.4642	2.76948	0	0	17
Sub1	1.25389	3.46033	2.75967	0	0	17
Cdc42	1.51761	3.77996	2.49073	0	0	17
B2m	6.22402	15.2761	2.45438	0	0	17
Gm10827	1.09404	2.67037	2.44082	0	0	17
Pfn1	2.04142	4.45827	2.1839	0	0	17
Iigp1	0.135252	9.48916	70.1591	0	0	18
Ly6a	0.28195	4.99151	17.7035	0	0	18
Isg15	0.234839	3.4857	14.8429	0	0	18
Irgm1	0.234076	2.94673	12.5888	0	0	18
Gzma	1.69729	18.4844	10.8905	0	0	18
Oasl2	0.142915	1.52574	10.6758	0	0	18
Irf8	0.151232	1.49802	9.90545	0	0	18
Gbp2	0.20688	1.97221	9.5331	0	0	18
Stat1	0.592563	5.48599	9.25807	0	0	18
Rnf213	0.296427	2.53326	8.54598	0	0	18
Zbp1	0.210077	1.71848	8.18024	0	0	18
Igtp	0.259759	2.11874	8.15656	0	0	18
Ifit3|Ifit3b	0.14805	1.06914	7.22147	0	0	18
Gbp7	0.591104	4.1145	6.9607	0	0	18
Gbp10|Gbp6|Gbp9	0.429047	2.92428	6.81575	0	0	18
Trim30a	0.372671	2.35755	6.32609	0	0	18
Ifi203	0.82928	5.15417	6.21524	0	0	18
Gm4951	0.260738	1.61433	6.19136	0	0	18
Gbp4	0.465286	2.66004	5.71701	0	0	18
Kbtbd11	0.688685	3.89508	5.65582	0	0	18
Isg20	0.218087	1.20772	5.53778	0	0	18
Gm42428	0.353407	1.91833	5.42809	0	0	18
Exoc4	0.460314	2.45687	5.33738	0	0	18
Gimap4	0.284108	1.50048	5.28135	0	0	18
Gpat4	0.258998	1.34043	5.17543	0	0	18
Ifit1	0.207331	1.06914	5.15665	0	0	18
Hivep2	0.288992	1.47584	5.10687	0	0	18
Map7	0.226673	1.14759	5.06277	0	0	18
BC094916|Pyhin1	0.30262	1.52574	5.04178	0	0	18
Mndal	0.888859	4.24612	4.77705	0	0	18
Ms4a6b	0.605809	2.84496	4.69613	0	0	18
Parp14	0.225797	1.05605	4.677	0	0	18
Sema4a	0.36804	1.63882	4.45284	0	0	18
Myo6	0.311953	1.37015	4.39217	0	0	18
Irf1	0.385846	1.69067	4.38173	0	0	18
Smarca2	0.351894	1.49583	4.25079	0	0	18
Mllt6	0.455854	1.92835	4.2302	0	0	18
Xaf1	0.289752	1.21176	4.18205	0	0	18
Cd163l1	0.535484	2.2384	4.18014	0	0	18
Ifi47	0.606286	2.46961	4.07334	0	0	18
Atp6v1a	0.325862	1.28795	3.95244	0	0	18
St6gal1	0.492951	1.92835	3.91186	0	0	18
Rnaset2b	0.366069	1.4289	3.90336	0	0	18
Sepw1	0.447134	1.73561	3.88164	0	0	18
Ppp1r12a	0.493792	1.89139	3.83034	0	0	18
Igfbp4	1.03312	3.8373	3.71429	0	0	18
Dnajc3	0.559248	1.99562	3.56839	0	0	18
Mbp	0.39778	1.40895	3.54204	0	0	18
Ms4a4b	0.923493	3.26152	3.53173	0	0	18
Ppp1r16b	0.463014	1.60165	3.45918	0	0	18
Phip	0.66741	2.28434	3.4227	0	0	18
Cd247	0.704182	2.40252	3.41178	0	0	18
Apobec3	0.717101	2.29001	3.19343	0	0	18
Cd3d	1.21855	3.87506	3.18005	0	0	18
Pdia3	0.654999	2.05406	3.13598	0	0	18
Sox13	0.92182	2.84268	3.08377	0	0	18
Ighm	0.80959	2.43264	3.00478	0	0	18
Chd3	1.2497	3.73761	2.99081	0	0	18
Sox4	1.71857	4.98459	2.90042	0	0	18
Lgals9	1.72968	5.00043	2.89096	0	0	18
Ankrd12	1.04982	2.99135	2.84939	0	0	18
Ccr9	3.42428	9.02934	2.63685	0	0	18
H2-D1|H2-K1	2.23135	5.34118	2.3937	0	0	18
B2m	6.2266	14.7277	2.36529	0	0	18
Sell	1.77298	4.00988	2.26167	0	0	18
Ptprc	2.19531	4.56668	2.08019	0	0	18
Samhd1	0.593617	10.2979	17.3477	0	0	19
Mx1	0.109985	1.72565	15.6899	0	0	19
BC094916|Pyhin1	0.299275	4.6839	15.6508	0	0	19
Ly6a	0.281883	3.88322	13.776	0	0	19
Ifit1	0.205424	2.82918	13.7724	0	0	19
Rnf213	0.294724	3.73774	12.6822	0	0	19
Amica1	0.188198	2.31668	12.3098	0	0	19
Ifit3|Ifit3b	0.147134	1.78719	12.1467	0	0	19
Ccr6	0.154624	1.79594	11.6149	0	0	19
Ifi203	0.824201	9.33143	11.3218	0	0	19
Irf7	0.206122	2.29908	11.154	0	0	19
Oas3	0.151392	1.68324	11.1184	0	0	19
Il7r	0.598545	6.63235	11.0808	0	0	19
Isg20	0.2168	2.29356	10.5792	0	0	19
Zbp1	0.209274	2.1732	10.3845	0	0	19
S100a6	0.428429	4.21023	9.82712	0	0	19
Ppcs	0.191195	1.80263	9.42821	0	0	19
Acsbg1	0.144568	1.32022	9.13213	0	0	19
Samd9l	0.218262	1.95588	8.96116	0	0	19
Ms4a4b	0.918322	8.03153	8.74587	0	0	19
Gm4955	0.143759	1.21523	8.45327	0	0	19
Abi3bp	0.132385	1.08222	8.17477	0	0	19
Mndal	0.885545	6.8375	7.72123	0	0	19
Ahnak	0.38024	2.93565	7.72052	0	0	19
S100a4	0.416202	3.18956	7.66349	0	0	19
Epsti1	0.245507	1.82865	7.44845	0	0	19
Gbp2	0.206885	1.52573	7.37479	0	0	19
Atp2b1	0.420965	3.01298	7.15732	0	0	19
Igtp	0.259614	1.80419	6.94951	0	0	19
Clic4	0.252985	1.74557	6.89991	0	0	19
Pydc3	0.197601	1.34529	6.8081	0	0	19
Il1r1	0.186598	1.26066	6.75601	0	0	19
Stat1	0.592825	3.99192	6.73372	0	0	19
Il18r1	0.228961	1.52003	6.6388	0	0	19
Xaf1	0.28886	1.90444	6.59295	0	0	19
Chd7	0.265991	1.7398	6.54082	0	0	19
Gbp10|Gbp6|Gbp9	0.428575	2.78954	6.50888	0	0	19
Slfn2	0.269152	1.74007	6.46498	0	0	19
Cmpk2	0.1461	0.926288	6.34009	0	0	19
Mis12	0.200503	1.25903	6.27936	0	0	19
Ifi47	0.604605	3.74468	6.1936	0	0	19
Myo1f	0.236159	1.45533	6.16248	0	0	19
Tmem64	0.206033	1.25476	6.0901	0	0	19
Icos	0.278998	1.6286	5.83731	0	0	19
Ddx58	0.222111	1.26421	5.69179	0	0	19
Itgb7	0.397581	2.25007	5.65939	0	0	19
Isg15	0.236132	1.33408	5.64974	0	0	19
Rora	0.346104	1.88717	5.45262	0	0	19
H2-T23	0.764135	4.15348	5.43553	0	0	19
Sp100	0.763864	4.14633	5.42811	0	0	19
Ikzf3	0.183595	0.985752	5.36916	0	0	19
Lgals3bp	0.521878	2.78033	5.32754	0	0	19
Rnh1	0.200402	1.06416	5.31012	0	0	19
Mtmr1	0.216347	1.13985	5.26863	0	0	19
Cd84	0.426745	2.18122	5.11128	0	0	19
Dock2	0.474408	2.36197	4.97877	0	0	19
Smchd1	0.372781	1.8501	4.96298	0	0	19
Fam129a	0.246779	1.21707	4.9318	0	0	19
Vimp	0.271607	1.33506	4.91541	0	0	19
Ccr2	0.246807	1.21228	4.91184	0	0	19
Itgae	0.28125	1.34621	4.78652	0	0	19
Rtp4	0.253259	1.2039	4.75362	0	0	19
Cd163l1	0.534789	2.5323	4.73514	0	0	19
Parp14	0.22559	1.06338	4.71378	0	0	19
Gm37086	0.423952	1.9924	4.69958	0	0	19
Trim30a	0.372789	1.73951	4.66621	0	0	19
Shisa5	1.37713	6.38055	4.63322	0	0	19
Stk24	0.515563	2.33336	4.52584	0	0	19
Capg	0.267917	1.21228	4.52482	0	0	19
Bdp1	0.359037	1.61932	4.51017	0	0	19
Smpdl3a	0.29346	1.27555	4.34658	0	0	19
Tpr	0.98969	4.25012	4.2944	0	0	19
Eif2ak2	0.279904	1.19995	4.28701	0	0	19
Cd44	0.357081	1.53038	4.28582	0	0	19
Ccnd2	1.7772	7.37378	4.14911	0	0	19
Emb	0.636872	2.58966	4.06622	0	0	19
Uhrf1bp1l	0.311021	1.24926	4.01664	0	0	19
Ms4a6b	0.605666	2.43263	4.01645	0	0	19
Sla	0.410519	1.63543	3.98381	0	0	19
Rapgef6	0.557495	2.20948	3.96323	0	0	19
Klf2	0.386707	1.51664	3.92194	0	0	19
Gbp11|Gbp8	0.585846	2.29099	3.91057	0	0	19
Lmo4	0.425	1.64976	3.88178	0	0	19
Tpp2	0.396907	1.53889	3.87721	0	0	19
Btg1	0.737275	2.84242	3.8553	0	0	19
Gbp7	0.592053	2.25085	3.80176	0	0	19
Zc3h13	0.536671	2.0276	3.77811	0	0	19
Tspo	0.39469	1.46994	3.7243	0	0	19
Clint1	0.448632	1.60101	3.56866	0	0	19
Psme2b	0.514261	1.79957	3.49932	0	0	19
Msn	0.598402	2.08165	3.47868	0	0	19
Mbd2	0.427661	1.48686	3.47672	0	0	19
Gbp4	0.465825	1.55292	3.3337	0	0	19
Macf1	0.65233	2.16264	3.31525	0	0	19
Tapbp	0.557711	1.81442	3.25333	0	0	19
Pdia3	0.654592	2.12548	3.24703	0	0	19
H2-Q5|H2-Q7	0.613014	1.94794	3.17764	0	0	19
Fxyd5	0.647494	2.03928	3.1495	0	0	19
Tmbim6	0.937946	2.9237	3.11713	0	0	19
Ncor1	1.60117	4.97754	3.10869	0	0	19
H2-D1|H2-K1	2.22937	6.61209	2.9659	0	0	19
Esyt1	0.614508	1.8209	2.96319	0	0	19
Ifngr1	0.681749	2.00028	2.93404	0	0	19
Arhgap30	0.677285	1.98673	2.93337	0	0	19
S100a10	1.00602	2.91221	2.89479	0	0	19
Lsp1	0.807611	2.3215	2.87453	0	0	19
Maf	1.08693	2.9813	2.74287	0	0	19
Itm2b	2.04503	5.45706	2.66845	0	0	19
Tmem50a	0.915267	2.30811	2.52179	0	0	19
Actr3	1.33412	3.2307	2.4216	0	0	19
Cd52	1.43944	3.46028	2.40392	0	0	19
Cdc42	1.51788	3.50521	2.30928	0	0	19
Cd53	1.51927	3.39645	2.23558	0	0	19
B2m	6.22575	13.4824	2.16559	0	0	19
Ly6a	0.279195	13.0556	46.7617	0	0	20
Gm12840	0.29613	9.36251	31.6162	0	0	20
Igtp	0.25887	4.88947	18.8877	0	0	20
Cd163l1	0.53251	9.25179	17.3739	0	0	20
Cxcr6	0.330487	4.88947	14.7948	0	0	20
Stat1	0.592521	8.02034	13.536	0	0	20
Il17re	0.177278	2.32877	13.1363	0	0	20
Tnf	0.12694	1.66183	13.0914	0	0	20
Atp2b1	0.421039	5.4506	12.9456	0	0	20
Gbp2	0.207027	2.55119	12.323	0	0	20
S100a6	0.429817	5.11779	11.9069	0	0	20
Serpinb1a	0.396253	4.68078	11.8126	0	0	20
Gbp4	0.464578	5.22448	11.2456	0	0	20
Amica1	0.189434	1.88409	9.94585	0	0	20
Ccr6	0.155537	1.54635	9.94202	0	0	20
Cd82	0.368802	3.66411	9.93517	0	0	20
Il18r1	0.229302	2.10369	9.1743	0	0	20
Id2	0.395971	3.55183	8.96994	0	0	20
Pinx1	0.186382	1.66183	8.91627	0	0	20
Pde5a	0.174738	1.54906	8.86506	0	0	20
Gpr183	0.151254	1.3268	8.77202	0	0	20
Il7r	0.602134	5.22779	8.68211	0	0	20
Clec2d	0.255953	2.21616	8.65846	0	0	20
Tmem176b	0.471227	3.88487	8.24416	0	0	20
Adgrg5	0.151802	1.21411	7.99799	0	0	20
Serpina3g	0.151555	1.21156	7.99422	0	0	20
Socs1	0.279443	2.2192	7.94151	0	0	20
S100a4	0.417582	3.10482	7.43525	0	0	20
Adgre5	0.180021	1.3268	7.37026	0	0	20
Gbp10|Gbp6|Gbp9	0.429561	3.10639	7.23154	0	0	20
F2r	0.215261	1.54906	7.19618	0	0	20
Itgae	0.281452	1.99135	7.07528	0	0	20
Vsir	0.221354	1.54906	6.99809	0	0	20
Osbpl3	0.189299	1.32393	6.99383	0	0	20
Iigp1	0.141612	0.989143	6.98491	0	0	20
Ppcs	0.192204	1.32393	6.88814	0	0	20
Emb	0.637025	4.22436	6.63138	0	0	20
Uhrf1bp1l	0.311116	1.99135	6.40069	0	0	20
Il27ra	0.421605	2.65927	6.3075	0	0	20
Samhd1	0.601448	3.77653	6.27906	0	0	20
Zfp281	0.371068	2.32622	6.26898	0	0	20
Irf1	0.385854	2.32622	6.02876	0	0	20
Blk	0.570707	3.43969	6.02707	0	0	20
Nfic	0.240261	1.43962	5.99191	0	0	20
Ppp1r16b	0.462724	2.77144	5.98941	0	0	20
Gm26740	0.186722	1.1046	5.91573	0	0	20
AW112010	0.28204	1.66183	5.89217	0	0	20
Ppp1r12a	0.493649	2.8863	5.84687	0	0	20
Dap3	0.313445	1.77473	5.66203	0	0	20
Mrpl19	0.293562	1.66183	5.66091	0	0	20
Slc50a1	0.255027	1.43962	5.645	0	0	20
Cd44	0.357425	1.99135	5.5714	0	0	20
Srebf1	0.243087	1.32393	5.44631	0	0	20
Calr	1.07188	5.67081	5.29051	0	0	20
Itgb7	0.398545	2.1064	5.28523	0	0	20
Ctss	0.230167	1.21156	5.26385	0	0	20
Itgb3	0.277311	1.43962	5.19137	0	0	20
Rapgef6	0.557967	2.88375	5.16832	0	0	20
Pou2f2	0.236348	1.21156	5.12618	0	0	20
Cyth4	0.304031	1.54906	5.09507	0	0	20
Gm42577	0.24094	1.21411	5.03906	0	0	20
Slfn2	0.270062	1.3268	4.91295	0	0	20
Ctsa	0.383439	1.88121	4.90616	0	0	20
Foxo1	0.484136	2.32622	4.80488	0	0	20
Shisa5	1.37945	6.56543	4.75944	0	0	20
Ifi47	0.606536	2.88375	4.75446	0	0	20
Pon2	0.255002	1.21156	4.7512	0	0	20
Mfap1a|Mfap1b	0.422784	1.99694	4.72331	0	0	20
Ifngr1	0.681797	3.21878	4.72102	0	0	20
Tmem30a	0.375724	1.77137	4.71456	0	0	20
Seh1l	0.23625	1.1046	4.67554	0	0	20
Rinl	0.380534	1.77473	4.6638	0	0	20
Fkbp2	0.237251	1.10156	4.643	0	0	20
Plekhb2	0.238915	1.1046	4.62338	0	0	20
Exoc3	0.239295	1.1046	4.61604	0	0	20
Cnppd1	0.28882	1.3268	4.59386	0	0	20
Macf1	0.652657	2.99619	4.59077	0	0	20
Tmem176a	0.264688	1.21411	4.58695	0	0	20
Wbp1	0.296989	1.3268	4.46751	0	0	20
Ccr2	0.247325	1.1046	4.46616	0	0	20
Slc7a1	0.272191	1.21156	4.45116	0	0	20
Isyna1	0.326922	1.43962	4.40358	0	0	20
H2-D1|H2-K1	2.22994	9.80576	4.39731	0	0	20
Gpr65	0.326932	1.43642	4.39365	0	0	20
Cdca4	0.302655	1.3268	4.38387	0	0	20
Ahnak	0.382091	1.65657	4.33554	0	0	20
Rab6a	0.307785	1.3268	4.3108	0	0	20
Fmnl1	0.659479	2.7767	4.21045	0	0	20
AU020206	0.530781	2.21394	4.17109	0	0	20
H2-Q5|H2-Q7	0.613368	2.55119	4.15931	0	0	20
Selt	0.401956	1.65879	4.1268	0	0	20
Sptssa	0.381095	1.54906	4.06476	0	0	20
Whsc1l1	0.330914	1.3268	4.0095	0	0	20
Edf1	0.41875	1.66183	3.96854	0	0	20
Polr2f	0.334489	1.3268	3.96665	0	0	20
Tapbpl	0.61894	2.43658	3.9367	0	0	20
Sec63	0.366548	1.43962	3.92752	0	0	20
Dbnl	0.426921	1.66183	3.89259	0	0	20
Aff4	0.434448	1.65657	3.81305	0	0	20
Dnttip2	0.347607	1.32393	3.80869	0	0	20
Nemf	0.435128	1.65657	3.80709	0	0	20
Lrp10	0.524665	1.99374	3.80002	0	0	20
Cyb5a	0.441182	1.66183	3.76677	0	0	20
Rock1	1.12981	4.22436	3.73901	0	0	20
Tagln2	0.715919	2.66117	3.71713	0	0	20
Neat1	0.446998	1.65879	3.71096	0	0	20
Rcbtb2	0.388057	1.43962	3.70982	0	0	20
Fam168b	0.483881	1.77137	3.66076	0	0	20
Tm9sf2	0.422955	1.54635	3.65606	0	0	20
Usp34	0.423164	1.54635	3.65425	0	0	20
Iqgap2	0.427553	1.54635	3.61674	0	0	20
Fxyd5	0.648026	2.32877	3.59363	0	0	20
Uqcrc1	0.440284	1.54635	3.51216	0	0	20
Dock2	0.475658	1.65879	3.48736	0	0	20
Cd52	1.43967	5.00282	3.47499	0	0	20
Copa	0.545424	1.88409	3.45436	0	0	20
Arf6	0.740301	2.55119	3.44615	0	0	20
Cd53	1.51929	5.23067	3.44284	0	0	20
Bod1l	0.773884	2.66388	3.44222	0	0	20
Psme1	1.02023	3.44397	3.37567	0	0	20
Odc1	0.462839	1.54635	3.34101	0	0	20
Mndal	0.890326	2.88375	3.23898	0	0	20
Ankrd17	0.754333	2.43864	3.23284	0	0	20
Baz1a	0.723157	2.32622	3.21676	0	0	20
Gbp11|Gbp8	0.586867	1.87916	3.20201	0	0	20
Lgals3bp	0.52351	1.65657	3.16435	0	0	20
Il2rg	1.12967	3.55183	3.14414	0	0	20
Arpc1b	1.67335	5.00505	2.99103	0	0	20
Gbp7	0.593086	1.76882	2.9824	0	0	20
S100a10	1.0069	2.99414	2.97362	0	0	20
Mlec	0.753626	2.21616	2.94066	0	0	20
Pnisr	0.880944	2.55119	2.89597	0	0	20
Tmed5	0.750241	2.1064	2.80763	0	0	20
Ptpn6	0.752776	2.10179	2.79206	0	0	20
Emd	0.955657	2.65927	2.78266	0	0	20
Purb	1.00593	2.7767	2.76032	0	0	20
H2-T23	0.766759	2.1064	2.74715	0	0	20
Ube2l3	0.781861	2.1064	2.69409	0	0	20
B2m	6.22838	15.2971	2.45603	0	0	20
Maf	1.088	2.66117	2.44593	0	0	20
Ly6e	5.64045	13.176	2.33598	0	0	20
Cd3g	1.63287	3.6697	2.24739	0	0	20
Tpm3	1.54311	3.43969	2.22906	0	0	20
Ccnd2	1.78158	3.89212	2.18465	0	0	20
Ifit1	0.201732	13.1019	64.947	0	0	21
Iigp1	0.138346	7.75553	56.059	0	0	21
Rsad2	0.14221	7.59714	53.4218	0	0	21
Isg15	0.232756	9.42641	40.499	0	0	21
Usp18	0.188521	5.28067	28.0111	0	0	21
Igtp	0.258085	6.51568	25.2462	0	0	21
Pydc3	0.196628	4.50977	22.9355	0	0	21
Ifit3|Ifit3b	0.14749	2.68907	18.2322	0	0	21
Zbp1	0.20969	3.27506	15.6186	0	0	21
Irgm1	0.234572	3.27506	13.9619	0	0	21
Slfn8|Slfn9	0.558997	7.38207	13.2059	0	0	21
Stat1	0.59274	7.56594	12.7643	0	0	21
Gbp4	0.464357	5.68284	12.2381	0	0	21
Socs1	0.278933	3.27506	11.7414	0	0	21
BC094916|Pyhin1	0.302041	3.33673	11.0473	0	0	21
Rtp4	0.252955	2.78274	11.0009	0	0	21
Gm4951	0.260501	2.78274	10.6822	0	0	21
Eif2ak2	0.279644	2.65816	9.5055	0	0	21
Mx1	0.111088	1.05514	9.49822	0	0	21
Samd9l	0.219059	2.04156	9.31968	0	0	21
Rasa4	0.180463	1.45647	8.07076	0	0	21
Trim12a	0.326924	2.62741	8.03677	0	0	21
Nmi	0.268158	2.07262	7.72909	0	0	21
H2-T10|H2-T22	0.269722	1.97992	7.34061	0	0	21
Usp25	0.371201	2.68907	7.24423	0	0	21
Ifi203	0.829979	5.86724	7.06914	0	0	21
Lgals3bp	0.522566	3.6143	6.91646	0	0	21
Vcpip1	0.291599	2.01067	6.89532	0	0	21
Irf7	0.207569	1.39422	6.71688	0	0	21
Trim12c|Trim5	0.401851	2.65816	6.6148	0	0	21
Slc9a9	0.398931	2.56639	6.43318	0	0	21
Cox15	0.223011	1.42527	6.39101	0	0	21
Mndal	0.88902	5.58931	6.28704	0	0	21
Smo	0.305808	1.7958	5.87232	0	0	21
Gm17066	0.3632	2.07262	5.70655	0	0	21
Gbp10|Gbp6|Gbp9	0.429911	2.38081	5.5379	0	0	21
Tubgcp2	0.186829	1.02433	5.48272	0	0	21
Gm37758	0.64336	3.52274	5.47553	0	0	21
Tapbp	0.557731	3.02839	5.42984	0	0	21
Scml4	0.257109	1.39422	5.42267	0	0	21
Fnbp4	0.488573	2.62741	5.37773	0	0	21
Dnajc7	0.579265	3.09085	5.33581	0	0	21
Clec2d	0.256365	1.36333	5.31792	0	0	21
Fam168a	0.262881	1.39422	5.30361	0	0	21
Otud5	0.335206	1.73338	5.17108	0	0	21
Slfn2	0.270029	1.39422	5.16321	0	0	21
Isg20	0.21837	1.11723	5.11624	0	0	21
Gtpbp2	0.347238	1.76451	5.08155	0	0	21
Gbp2	0.207749	1.05514	5.07892	0	0	21
Pmepa1	0.274869	1.39422	5.0723	0	0	21
Parp14	0.225968	1.11723	4.9442	0	0	21
Sla	0.410929	2.01067	4.89298	0	0	21
Mrpl43	0.350526	1.7024	4.85672	0	0	21
Rag1	0.444826	2.13521	4.8001	0	0	21
Dcp2	0.285377	1.36333	4.77728	0	0	21
Slc25a28	0.229037	1.08611	4.74206	0	0	21
Ddx58	0.222714	1.05514	4.73764	0	0	21
E2f1	0.239922	1.11723	4.65664	0	0	21
Trp53inp1	0.511835	2.38081	4.65151	0	0	21
Calm3	0.650045	2.9359	4.51646	0	0	21
Tspan3	0.247387	1.11723	4.51612	0	0	21
Txlng	0.240776	1.08611	4.51086	0	0	21
Mbp	0.397853	1.76451	4.43509	0	0	21
Snhg14	0.587075	2.59682	4.42333	0	0	21
Acap1	0.456909	2.01067	4.40058	0	0	21
Sp110	0.474919	2.07262	4.36415	0	0	21
Sp100	0.765887	3.33673	4.35669	0	0	21
Mcts1	0.327748	1.42527	4.34866	0	0	21
Galnt10	0.308148	1.33259	4.32453	0	0	21
Tap1	0.341388	1.45647	4.26633	0	0	21
Gm26981	0.314979	1.33259	4.23074	0	0	21
Rnf145	0.315991	1.33259	4.21719	0	0	21
D16Ertd472e	0.323397	1.36333	4.21564	0	0	21
March7	0.362	1.45647	4.02341	0	0	21
Ms4a6b	0.606573	2.38081	3.92501	0	0	21
Lpar6	0.502123	1.94934	3.8822	0	0	21
Trim25	0.360869	1.39422	3.8635	0	0	21
Samhd1	0.602152	2.319	3.85119	0	0	21
Lta4h	0.646681	2.4747	3.82677	0	0	21
Pik3ca	0.437462	1.67159	3.8211	0	0	21
Xrn1	0.35778	1.36333	3.81051	0	0	21
Vps4b	0.375792	1.42527	3.7927	0	0	21
Ifi47	0.606823	2.28834	3.77101	0	0	21
Baz2b	0.555717	2.07262	3.72963	0	0	21
Kbtbd11	0.6901	2.56639	3.71887	0	0	21
Acadl	0.458245	1.7024	3.71505	0	0	21
Zfp638	0.381102	1.39422	3.65839	0	0	21
Etnk1	0.55048	2.01067	3.65257	0	0	21
Gbp11|Gbp8	0.586744	2.13521	3.63908	0	0	21
Bst2	0.400453	1.45647	3.63707	0	0	21
Rai1	0.461897	1.67159	3.61897	0	0	21
Ppp1r16b	0.463269	1.64093	3.54207	0	0	21
Arid2	0.687164	2.34983	3.4196	0	0	21
Bcl11b	2.88781	9.79995	3.39356	0	0	21
Ctage5	0.520443	1.76451	3.3904	0	0	21
Arcn1	0.614351	2.07262	3.37367	0	0	21
Pitpnc1	0.917586	3.02839	3.30039	0	0	21
Ccnd2	1.78065	5.80614	3.26068	0	0	21
Btg2	0.52397	1.7024	3.24905	0	0	21
Apobec3	0.717467	2.319	3.23221	0	0	21
Camk4	0.619101	1.94934	3.14867	0	0	21
Arl6ip1	1.31377	3.86182	2.93948	0	0	21
Mta2	0.701546	2.01067	2.86605	0	0	21
AI504432	0.693694	1.97992	2.85418	0	0	21
Fyb	1.05341	2.9359	2.78705	0	0	21
Cd164	0.882568	2.44324	2.76833	0	0	21
Noct	2.74666	7.57229	2.75691	0	0	21
Stk17b	0.861631	2.319	2.69141	0	0	21
Gm10827	1.09481	2.65816	2.42797	0	0	21
Thy1	3.2094	7.31986	2.28076	0	0	21
Cd8a	0.127488	1.75439	13.7612	0	0	22
Itm2a	0.207767	2.25483	10.8527	0	0	22
Satb1	1.13164	10.8571	9.59416	0	0	22
Rag1	0.442601	2.96364	6.69597	0	0	22
Bach1	0.28253	1.67378	5.92427	0	0	22
Maf	1.08244	6.32073	5.83934	0	0	22
Il17re	0.177301	1.01881	5.74625	0	0	22
Gm12840	0.298936	1.59915	5.34948	0	0	22
Lipa	0.30204	1.55998	5.1648	0	0	22
Gm22993	0.301337	1.48846	4.93952	0	0	22
Btg2	0.522065	2.57342	4.92931	0	0	22
Ptprf	0.271104	1.32844	4.9001	0	0	22
Zfp800	0.222603	1.06059	4.7645	0	0	22
Gm37750	0.286866	1.35819	4.73458	0	0	22
Edem1	0.503877	2.37902	4.72143	0	0	22
Rorc	0.22758	1.06853	4.69519	0	0	22
Gbp7	0.591022	2.77284	4.6916	0	0	22
Ano6	0.439002	2.01209	4.58332	0	0	22
Gm44189	0.363573	1.64841	4.53391	0	0	22
Galnt10	0.307342	1.38494	4.50617	0	0	22
Pitpnm1	0.328144	1.44458	4.40226	0	0	22
Ppp1r12a	0.492917	2.05649	4.17209	0	0	22
Gm37788	0.311483	1.29669	4.16295	0	0	22
Zfp62	0.351392	1.45846	4.15053	0	0	22
H2-Q5|H2-Q7	0.612055	2.47544	4.04447	0	0	22
Mme	0.327526	1.30656	3.98918	0	0	22
Endou	0.535805	2.10583	3.93022	0	0	22
Ap3s1	0.388128	1.49002	3.83899	0	0	22
Zbtb1	0.370185	1.38475	3.74071	0	0	22
Ifngr1	0.680813	2.5112	3.68853	0	0	22
Sla	0.410442	1.45398	3.54247	0	0	22
Prps2	0.424836	1.50383	3.53979	0	0	22
Chd1	0.494805	1.72434	3.4849	0	0	22
Rai1	0.461141	1.5719	3.40872	0	0	22
Stat1	0.594403	2.00469	3.3726	0	0	22
Mllt3	0.496347	1.59652	3.21654	0	0	22
Ankrd11	1.40295	4.37524	3.11859	0	0	22
Noct	2.74216	8.402	3.06401	0	0	22
Thoc2	0.804538	2.37624	2.95355	0	0	22
Cnot6l	0.747463	2.09642	2.80472	0	0	22
Mid1	0.946087	2.55172	2.69713	0	0	22
Gata3	1.28113	3.29095	2.56878	0	0	22
Thy1	3.20565	7.9605	2.48327	0	0	22
Chd3	1.24928	3.0915	2.47463	0	0	22
Cd27	1.20887	2.85539	2.36203	0	0	22
Lat	1.72024	3.58342	2.08309	0	0	22
Celf2	2.14236	4.40452	2.05592	0	0	22
Ccr9	3.42402	7.00686	2.04638	0	0	22
Xcl1	0.148466	26.6884	179.76	0	0	23
Nr4a2	0.167566	2.83948	16.9454	0	0	23
Cd160	0.208153	2.99424	14.3848	0	0	23
Tnfrsf9	0.148977	1.89248	12.7032	0	0	23
Nr4a3	0.135874	1.67427	12.3222	0	0	23
Amica1	0.188337	2.1728	11.5367	0	0	23
Ubash3b	0.318868	3.50941	11.0058	0	0	23
Ccl5	0.286176	2.85361	9.97152	0	0	23
Cd7	0.442638	4.34607	9.81856	0	0	23
Nr4a1	0.395001	3.27518	8.29158	0	0	23
Irf8	0.15117	1.22563	8.10759	0	0	23
Hivep3	0.496683	3.58422	7.21632	0	0	23
Zfp36l1	0.632279	4.53073	7.16571	0	0	23
Btg1	0.735544	4.63474	6.30111	0	0	23
Fcer1g	0.210411	1.31617	6.25522	0	0	23
H2-Q6	0.313923	1.86622	5.94484	0	0	23
Serpina3g	0.15135	0.893451	5.9032	0	0	23
Nfatc1	0.43753	2.44369	5.5852	0	0	23
Ctsw	0.354177	1.87996	5.30797	0	0	23
Rilpl2	0.277216	1.35419	4.88496	0	0	23
Arhgef3	0.223263	1.08484	4.85904	0	0	23
Il6st	0.289841	1.40641	4.85235	0	0	23
Tagap|Tagap1	0.256506	1.23859	4.82869	0	0	23
Gpd2	0.294971	1.3667	4.63335	0	0	23
H2-Q5|H2-Q7	0.612212	2.77861	4.53865	0	0	23
Gm37033	0.394616	1.7765	4.50185	0	0	23
Nfkbia	0.467303	2.0458	4.37788	0	0	23
Tars	0.289131	1.25139	4.32812	0	0	23
Ptpn22	0.378908	1.63571	4.3169	0	0	23
Gimap4	0.28408	1.22605	4.31587	0	0	23
Il2rb	0.269782	1.14907	4.25925	0	0	23
Ptpn6	0.751176	3.08434	4.10602	0	0	23
Elk3	0.329511	1.34122	4.07035	0	0	23
Cotl1	0.554311	2.08432	3.7602	0	0	23
Tpm4	0.546465	2.04698	3.74586	0	0	23
Srgn	2.4812	8.71109	3.51084	0	0	23
Lrrfip1	0.510494	1.78966	3.50574	0	0	23
Odc1	0.462254	1.61004	3.48302	0	0	23
Ddx21	0.595171	2.0455	3.43682	0	0	23
Zbtb20	0.673343	2.16114	3.20956	0	0	23
Gimap6	0.538257	1.71288	3.18227	0	0	23
Ms4a4b	0.923248	2.93053	3.17416	0	0	23
2007-09-01	0.671942	2.12224	3.15837	0	0	23
Il2rg	1.12853	3.52055	3.11959	0	0	23
Itgb2	0.559598	1.73814	3.10604	0	0	23
Zfp292	0.658771	2.04595	3.10571	0	0	23
Wdr26	0.869423	2.68579	3.08917	0	0	23
Shisa5	1.37941	4.02256	2.91616	0	0	23
Ankrd17	0.753849	2.0972	2.78199	0	0	23
Ikzf2	1.29558	3.4565	2.66792	0	0	23
H2-D1|H2-K1	2.2301	5.85617	2.62597	0	0	23
Ptprc	2.19363	5.71446	2.60502	0	0	23
Itga4	1.22541	2.84257	2.31968	0	0	23
Cd53	1.51927	3.39197	2.23263	0	0	23
Mme	0.309401	20.3201	65.6757	0	0	24
Hsd3b2	0.252848	10.2809	40.6603	0	0	24
Gm37788	0.303593	9.71257	31.9921	0	0	24
Gm26917	0.300176	8.87117	29.5532	0	0	24
Dpp10	0.436124	10.534	24.1536	0	0	24
Gm42653	0.280498	6.61979	23.6001	0	0	24
Gm44189	0.357975	7.76578	21.6936	0	0	24
Gm43830	0.218344	4.71402	21.5898	0	0	24
Olfr613	0.185761	4.00101	21.5384	0	0	24
Gm44231	0.316245	6.64715	21.019	0	0	24
Caps2	0.201197	4.1491	20.6221	0	0	24
Gm37086	0.417917	8.2408	19.7187	0	0	24
Gm42553|Gm42887|Gm43042|Gm43694	0.293298	5.40947	18.4436	0	0	24
Gm28268	0.295713	4.88873	16.532	0	0	24
Gxylt2	0.294971	4.86455	16.4916	0	0	24
Gm38194	0.216083	3.5459	16.4099	0	0	24
Tmem72	0.177888	2.74065	15.4066	0	0	24
Fktn	0.323134	4.90757	15.1874	0	0	24
Slc38a6	0.292499	4.31746	14.7606	0	0	24
Zfp65	0.262705	3.86684	14.7193	0	0	24
Gm16348	0.247262	3.57548	14.4603	0	0	24
Gm38284	0.195307	2.64818	13.5591	0	0	24
AI838599	0.356705	4.81912	13.5101	0	0	24
Dcaf10	0.346479	4.66177	13.4547	0	0	24
Gm11261|Gm11815|Gm11851	0.218115	2.9219	13.3961	0	0	24
Gm43258	0.25554	3.36484	13.1676	0	0	24
Usp17la|Usp17lc|Usp17ld	0.252282	3.31893	13.1556	0	0	24
Snhg14	0.581283	7.59022	13.0577	0	0	24
Gm44215	0.191967	2.50423	13.0451	0	0	24
Gm29666	0.273713	3.55779	12.9983	0	0	24
Gm26809	0.291827	3.5178	12.0544	0	0	24
Maoa	0.223474	2.65671	11.8882	0	0	24
Gm37985	0.318001	3.75171	11.7978	0	0	24
Gm22993	0.299664	3.5178	11.7392	0	0	24
Gm42577	0.238998	2.73917	11.4611	0	0	24
AU022252	0.376988	4.21171	11.172	0	0	24
Gm11033	0.232736	2.58993	11.1282	0	0	24
Gm22002|Gm22174|Gm22411|Gm22692|Gm22875|Gm23638|Gm23968|Gm24081|Gm25960|Gm26141|Gm27634	0.237456	2.60922	10.9882	0	0	24
Cmah	0.60419	6.52531	10.8001	0	0	24
Gm42923	0.264763	2.85859	10.7968	0	0	24
Rhox8	0.225627	2.39703	10.6239	0	0	24
Cxcr2	0.268942	2.82158	10.4914	0	0	24
Car5a	0.329959	3.33276	10.1005	0	0	24
Mid1	0.940051	9.20348	9.7904	0	0	24
Nom1	0.432372	4.19211	9.6956	0	0	24
Mettl21e	0.292823	2.54744	8.69957	0	0	24
Zfp60	0.411604	3.57737	8.69129	0	0	24
Adtrp	0.197552	1.54673	7.8295	0	0	24
Gm26981	0.313411	2.44756	7.80944	0	0	24
Pou2f2	0.235279	1.8312	7.78308	0	0	24
Cd74	0.134529	1.00442	7.46623	0	0	24
Gm37750	0.286389	2.12072	7.40503	0	0	24
Mob4	0.426022	3.14673	7.38632	0	0	24
Casc4	0.308159	2.25435	7.31556	0	0	24
Gm42503	0.193981	1.41672	7.3034	0	0	24
Il11	0.241665	1.76259	7.29354	0	0	24
Gm20663	0.1685	1.22343	7.26071	0	0	24
Gm44080	0.232946	1.67999	7.21192	0	0	24
Siglec1	0.2404	1.73114	7.20109	0	0	24
Gm13075	0.364719	2.61437	7.16817	0	0	24
Ncbp3	0.394267	2.7916	7.08049	0	0	24
Dlgap5	0.187737	1.3116	6.98637	0	0	24
Gm37760	0.253202	1.76259	6.96122	0	0	24
Ms4a6c	0.19647	1.35341	6.88863	0	0	24
Gm37214	0.369721	2.51632	6.806	0	0	24
Gm14565	0.177146	1.19735	6.7591	0	0	24
Wnt4	0.284857	1.87484	6.58168	0	0	24
Trpv2	0.500969	3.25756	6.50252	0	0	24
Chic2	0.388644	2.48442	6.39254	0	0	24
Gm43684	0.293312	1.83987	6.27275	0	0	24
Decr2	0.321267	1.99426	6.2075	0	0	24
Gm42566	0.28927	1.77836	6.14773	0	0	24
Gm38299	0.499111	3.05344	6.11776	0	0	24
Arcn1	0.612069	3.70706	6.05661	0	0	24
Loxl2	0.274316	1.64838	6.00904	0	0	24
Pxmp4	0.325099	1.94152	5.97209	0	0	24
Gm20045	0.241548	1.44145	5.96756	0	0	24
Gm28370	0.27588	1.62784	5.90054	0	0	24
Gm37706	0.300203	1.74844	5.82419	0	0	24
Oxsm	0.232624	1.33944	5.75795	0	0	24
Krr1	0.366087	2.10331	5.74537	0	0	24
BC051077	0.598923	3.40721	5.68889	0	0	24
Stap1	0.59636	3.35969	5.63367	0	0	24
Gm36401	0.245052	1.37094	5.59448	0	0	24
Rmi2	0.423156	2.29832	5.43139	0	0	24
Trf	0.233789	1.25515	5.36873	0	0	24
Pik3c2a	0.292089	1.56753	5.36663	0	0	24
Gm4951	0.260645	1.37265	5.26636	0	0	24
Lap3	0.208509	1.07765	5.16835	0	0	24
Gpn1	0.319397	1.64518	5.15089	0	0	24
Gm10827	1.09122	5.59005	5.12274	0	0	24
Sap18	0.388933	1.95592	5.02895	0	0	24
Brip1os	0.329145	1.63425	4.96513	0	0	24
Chpt1	0.308133	1.51843	4.92784	0	0	24
Irak1	0.795457	3.8195	4.80164	0	0	24
Gm42427	0.252241	1.20932	4.7943	0	0	24
Stxbp2	0.464479	2.14017	4.60768	0	0	24
Tmem245	0.656106	3.01501	4.59531	0	0	24
Gabra2	0.23456	1.07603	4.58746	0	0	24
Gm26764	0.248797	1.14116	4.58671	0	0	24
Ctage5	0.519273	2.35312	4.53155	0	0	24
Dph5	0.281462	1.25863	4.47176	0	0	24
Acbd6	0.379891	1.67157	4.40012	0	0	24
Gm37758	0.642678	2.79011	4.34138	0	0	24
Trip4	0.310734	1.32345	4.25912	0	0	24
Comt	0.580728	2.26477	3.89989	0	0	24
Nlrc3	0.699647	2.67926	3.82945	0	0	24
Tmed5	0.748863	2.85487	3.81228	0	0	24
Gm10116	0.596789	2.21605	3.71329	0	0	24
Cd84	0.427321	1.58516	3.70953	0	0	24
Mprip	0.413367	1.51492	3.66482	0	0	24
Gm43549	0.504336	1.78014	3.52967	0	0	24
Tcea1	0.585879	2.05744	3.51171	0	0	24
Fryl	0.421932	1.45368	3.4453	0	0	24
Tapbpl	0.618617	1.86254	3.01082	0	0	24
Ftl1	1.18939	3.45848	2.90778	0	0	24
Gm21092|Gm6483	0.870215	2.23675	2.57034	0	0	24
